# Supplementary material for: Chemoinformatics-driven classification of Angiosperms using sulfur-containing compounds and machine learning algorithm
Source: Plant Methods. 2022 Nov 5;18:118. doi: 10.1186/s13007-022-00951-6 (PMC9636760; doi:10.1186/s13007-022-00951-6)
Supplement: Supplementary file 1 — Additional file 1. Description of sulfur-containing compounds (SCCs) in Angiosperms. [file 13007_2022_951_MOESM1_ESM.xlsx]

## Sheet: Sheet1
Group	Species	SCC ID	SCC Name	Sub-class	Class
1	Cassipourea gerrardii	C00002041	Gerrardine	N-alkylpyrrolidine	Alkaloid
1	Cassipourea guianensis	C00002041	Gerrardine	N-alkylpyrrolidine	Alkaloid
1	Cassipourea gerrardii	C00025535	Cassipourine;(-)-Cassipourine;Cassipourine	Alkaloids	Alkaloid
1	Aglaia edulis	C00038385	Aglaidithioduline	Sulfides	Alkaloid
1	Aglaia edulis	C00038387	Aglaithioduline;Leptaglin	Sulfides	Alkaloid
1	Aglaia leptantha	C00038387	Aglaithioduline;Leptaglin	Sulfides	Alkaloid
1	Aglaia edulis	C00041324	Aglamide A	Alkaloids	Alkaloid
1	Aglaia edulis	C00041325	Aglamide B	Alkaloids	Alkaloid
1	Clinacanthus nutans	C00044140	Cycloclinacoside A1	Alkaloids	Alkaloid
1	Aglaia leptantha	C00047060	Leptanthin	Alkaloids	Alkaloid
1	Glycosmis chlorosperma	C00051710	O-Methylsakambullin	Alkaloids	Alkaloid
1	Glycosmis chlorosperma	C00051711	O-Methylsakerinol A	Alkaloids	Alkaloid
1	Acacia spp.	C00001356	L-Djenkolic acid;Djenkolic acid	Alpha amino acids	Amino acid, peptide and analog
1	Phaseolus vulgaris	C00001520	Phaseolotoxin	Oligopeptides	Amino acid, peptide and analog
1	Dioncophyllum thollonii	C00036454	2,4,5,7-Tetrathiaoctane 2-oxide	Alpha amino acids	Amino acid, peptide and analog
1	Petiveria alliacea	C00037792	S-Benzyl-L-cysteine sulfoxide	Alpha amino acids	Amino acid, peptide and analog
1	Allium cepa var.tropeana	C00038408	Allin	Alpha amino acids	Amino acid, peptide and analog
1	Allium cepa var.tropeana	C00038666	Butiin;(+)-Butiin	Alpha amino acids	Amino acid, peptide and analog
1	Allium cepa var.tropeana	C00040074	Propiin	Alpha amino acids	Amino acid, peptide and analog
1	Sorghum bicolor	C00007260	Malonyl CoA	Acyl CoAs	Coenzyme
1	Sorghum bicolor	C00007263	Cinnamoyl-CoA	2-enoyl CoAs	Coenzyme
1	Sorghum bicolor	C00007280	4-Coumaroyl-CoA;p-Coumaroyl-CoA	2-enoyl CoAs	Coenzyme
1	Bixa orellana	C00004197	Apigenin 7-sulfate	Flavones	Flavonoid
1	Bixa orellana	C00004328	Luteolin 7-sulfate	Flavones	Flavonoid
1	Bixa orellana	C00004428	8-Hydroxyluteolin 7-sulfate	Flavones and Flavonols	Flavonoid
1	Acrotrema uniflorum	C00004945	Kaempferol 3-O-sulfate;Kaempferol-3-sulfate	Flavones and Flavonols	Flavonoid
1	Acrotrema uniflorum	C00004948	Kaempferol 3,7,4'-tri-O-sulfate	Flavones and Flavonols	Flavonoid
1	Tamarix aphylla	C00004951	Kaempferol 7,4'-dimethyl ether 3-O-sulfate	Flavones and Flavonols	Flavonoid
1	Neurolaena lobata	C00004952	6-Hydroxykaempferol 3-methyl ether 7-O-sulfate	Flavones and Flavonols	Flavonoid
1	Brickellia longifolia	C00004954	Eupalitin 3-O-sulfate	Flavones and Flavonols	Flavonoid
1	Hypericum elodes	C00004958	Quercetin 3'-O-sulfate	Flavones and Flavonols	Flavonoid
1	Tamarix aphylla	C00004967	Rhamnetin 3,5,4'-tri-O-sulfate	Flavones and Flavonols	Flavonoid
1	Acrotrema uniflorum	C00004972	Isorhamnetin 3,7,4'-tri-O-sulfate	Flavones and Flavonols	Flavonoid
1	Acrotrema uniflorum	C00004976	Ombuin 3,3'-di-O-sulfate	Flavones and Flavonols	Flavonoid
1	Neurolaena lobata	C00004977	Quercetagetin 3-methyl ether 7-O-sulfate	Flavones and Flavonols	Flavonoid
1	Brickellia longifolia	C00006067	6-Hydroxykaempferol 7,4'-dimethyl ether 3-sulfate	Flavones and Flavonols	Flavonoid
1	Hypericum elodes	C00006070	Quercetin 3-glucuronide-3'-sulfate	Flavones and Flavonols	Flavonoid
1	Tamarix aphylla	C00006071	Rhamnetin 3'-glucuronide-3,5,4'-trisulfate	Flavones and Flavonols	Flavonoid
1	Dactyloctenium aegyptium	C00011305	9,10-Dihydroexserohilone	Flavones and Flavonols	Flavonoid
1	Babiana stricta	C00011343	Malvidin 3-glucoside-5-(2''-sulfatoglucoside)	Flavones and Flavonols	Flavonoid
1	Babiana stricta	C00011344	Malvidin 3-glucoside-5-(6'''-malonyl-2'''-sulfatoglucoside)	Flavones and Flavonols	Flavonoid
1	Phyllanthus virgatus	C00013731	3,5,7-Trihydroxyflavone 3-glucoside-8-sulfate;3-(beta-D-Glucopyranosyloxy)-5,7-dihydroxy-4-oxo-2-phenyl-4H-1-benzopyran-8-sulfonic acid	Flavones and Flavonols	Flavonoid
1	Atriplex hortensis	C00013807	Kaempferol 3-sulfate-7-alpha-arabinopyranoside;7-(alpha-L-Arabinopyranosyloxy)-3,5-dihydroxy-2-(4-hydroxyphenyl)-4H-1-benzopyran-4-one 3-(hydrogen sulfate)	Flavones and Flavonols	Flavonoid
1	Phyllanthus virgatus	C00013808	Kaempferol 8-C-sulfate;3,5,7-Trihydroxy-2-(4-hydroxyphenyl)-4-oxo-4H-1-benzopyran-8-sulfonic acid	Flavones and Flavonols	Flavonoid
1	Atriplex hortensis	C00013896	Quercetin 3-sulfate-7-alpha-arabinopyranoside; 3-(Hydrogen sulfate)-7-(alpha-L-arabinopyranosyloxy)-2-(3,4-dihydroxyphenyl)-3,5-dihydroxy-4H-1-benzopyran-4-one	Flavones and Flavonols	Flavonoid
1	Ipomoea regnellii	C00013929	Quercetin 3,7-dimethyl ether 4'-sulfate;5-Hydroxy-2-[3-hydroxy-4-(sulfooxy)phenyl]-3,7-dimethoxy-4H-1-benzopyran-4-one	Flavones and Flavonols	Flavonoid
1	Ipomoea regnellii	C00013938	Quercetin 7,3',4'-trimethyl ether 3-sulfate;2-(3,4-dimethoxyphenyl)-5-hydroxy-7-methoxy-3-(sulfooxy)-4H-1-Benzopyran-4-one	Flavones and Flavonols	Flavonoid
1	Phyllanthus virgatus	C00050101	Galangin 3-O-beta-D-glucoside-8-sulfonate;(-)-Galangin 3-O-beta-D-glucoside-8-sulfonate	Flavones and Flavonols	Flavonoid
1	Phyllanthus virgatus	C00050102	Galangin-8-sulfonate	Flavones and Flavonols	Flavonoid
1	Phyllanthus virgatus	C00050140	Kaempferol 8-sulfonate	Flavones and Flavonols	Flavonoid
1	Batis maritima	C00000125	Glucobrassicin;Glucobrassicine;3-Indolylmethylglucosinolate	Alkylglucosinolates	Glucosinolate
1	Isatis indigotica	C00000126	Neoglucobrassicin;1-Methoxy-3-indolylmethylglucosinolate	Alkylglucosinolates	Glucosinolate
1	Batis maritima	C00000127	4-Hydroxyglucobrassicin;4-Hydroxy-3-indolylmethylglucosinolate	Alkylglucosinolates	Glucosinolate
1	Isatis tinctoria Linn	C00000130	5-Hydroxyglucobrassicin;5-Hydroxy-3-indolylmethylglucosinolate	Alkylglucosinolates	Glucosinolate
1	Isatis tinctoria Linn	C00000131	5-Methoxyglucobrassicin;5-Methyoxy-3-indolylmethylglucosinolate	Alkylglucosinolates	Glucosinolate
1	Bretschneidera sinensis	C00001469	Glucoconringiin;2-Hydroxy-2-methylpropyl glucosinolate	Alkylglucosinolates	Glucosinolate
1	Matthiola sinuata	C00001481	Glucoraphenin;4-Methylsufinyl-3-butenyl glucosinolate	Alkylglucosinolates	Glucosinolate
1	Alliaria petiolata	C00001488	Sinigrin;2-Phenylethyl glucosinolate;Allyl glucosinolate	Alkylglucosinolates	Glucosinolate
1	Isatis indigotica	C00001488	Sinigrin;2-Phenylethyl glucosinolate;Allyl glucosinolate	Alkylglucosinolates	Glucosinolate
1	Thlaspi arvense	C00001488	Sinigrin;2-Phenylethyl glucosinolate;Allyl glucosinolate	Alkylglucosinolates	Glucosinolate
1	Thlaspi arvense	C00007343	Glucoiberin;3-Methylsulfinylpropyl glucosinolate	Alkylglucosinolates	Glucosinolate
1	Alliaria petiolata	C00007346	Benzylglucosinolate;Glucotropaeolin;Tropaeolin	Alkylglucosinolates	Glucosinolate
1	Carica papaya	C00007346	Benzylglucosinolate;Glucotropaeolin;Tropaeolin	Alkylglucosinolates	Glucosinolate
1	Lepidium apetalum	C00007346	Benzylglucosinolate;Glucotropaeolin;Tropaeolin	Alkylglucosinolates	Glucosinolate
1	Lepidium hyssopifolium	C00007346	Benzylglucosinolate;Glucotropaeolin;Tropaeolin	Alkylglucosinolates	Glucosinolate
1	Reboudia pinnata	C00007346	Benzylglucosinolate;Glucotropaeolin;Tropaeolin	Alkylglucosinolates	Glucosinolate
1	Selenia aurea	C00007346	Benzylglucosinolate;Glucotropaeolin;Tropaeolin	Alkylglucosinolates	Glucosinolate
1	Thlaspi arvense	C00007346	Benzylglucosinolate;Glucotropaeolin;Tropaeolin	Alkylglucosinolates	Glucosinolate
1	Barbarea orthoceras	C00007350	2-Phenylethylglucosinolate;Gluconasturtiin	Alkylglucosinolates	Glucosinolate
1	Selenia aurea	C00007350	2-Phenylethylglucosinolate;Gluconasturtiin	Alkylglucosinolates	Glucosinolate
1	Sesamoides canescens	C00007350	2-Phenylethylglucosinolate;Gluconasturtiin	Alkylglucosinolates	Glucosinolate
1	Reboudia pinnata	C00007586	Gluconapin;3-Butyl glucosinolate	Alkylglucosinolates	Glucosinolate
1	Sesamoides canescens	C00007790	2-(alpha-L-Arabinopyranosyloxyl)-2-phenylethyl glucosinolate	Alkylglucosinolates	Glucosinolate
1	Bretschneidera sinensis	C00007797	3,4-dihydroxybenzyl glucosinolate;Glucomatronalin	Alkylglucosinolates	Glucosinolate
1	Matthiola sinuata	C00007798	3,4-dimethoxybenzyl glucosinolate	Alkylglucosinolates	Glucosinolate
1	Barbarea orthoceras	C00007816	2(R)-Hydroxy-2-phenylethyl glucosinolate;Glucobarbarin	Alkylglucosinolates	Glucosinolate
1	Selenia aurea	C00007816	2(R)-Hydroxy-2-phenylethyl glucosinolate;Glucobarbarin	Alkylglucosinolates	Glucosinolate
1	Sesamoides canescens	C00007816	2(R)-Hydroxy-2-phenylethyl glucosinolate;Glucobarbarin	Alkylglucosinolates	Glucosinolate
1	Capparis salicifolia	C00007849	5-Oxoheptyl glucosinolate;Gluconorcappasalin	Thioglycosides	Glucosinolate
1	Capparis salicifolia	C00007850	5-Oxooctyl glucosinolate;Glucocappasalin	Thioglycosides	Glucosinolate
1	Lepidium hyssopifolium	C00007863	3,4,5-Trimethoxybenzyl glucosinolate	Alkylglucosinolates	Glucosinolate
1	Isatis tinctoria L	C00026991	(R)-Glucoisatisin;Glucoisatisin	Glucosinolates	Glucosinolate
1	Isatis tinctoria L	C00026992	(S)-Epiglucoisatisin;Epiglucoisatisin	Glucosinolates	Glucosinolate
1	Isatis tinctoria L	C00026993	(S)-3'-Hydroxyepiglucoisatisin;3'-Hydroxyepiglucoisatisin	Glucosinolates	Glucosinolate
1	Allium minutiflorum	C00034605	Minutoside A;(-)-Minutoside A	Saponins	Glycoside
1	Allium minutiflorum	C00034606	Minutoside B;(-)-Minutoside B	Saponins	Glycoside
1	Clinacanthus nutans	C00044125	Clinacoside A;(-)-Clinacoside A	Thioglucosides	Glycoside
1	Clinacanthus nutans	C00044126	Clinacoside B;(-)-Clinacoside B	Thioglucosides	Glycoside
1	Clinacanthus nutans	C00044127	Clinacoside C;(-)-Clinacoside C	Thioglucosides	Glycoside
1	Rorippa indica (L.) Hiern.	C00000137	(R)-7-Methylsulfinyl heptyl isothiocyanate	Sulfoxides	Isothiocyanate
1	Rorippa indica (L.) Hiern.	C00000138	(R)-8-Methylsulfinyloctyl isothiocyanate	Sulfoxides	Isothiocyanate
1	Carica papaya	C00032761	Benzyl isothiocyanate;Phenylmethyl isothiocyanate	Acetohydroximates	Isothiocyanate
1	Lepidium apetalum	C00032761	Benzyl isothiocyanate;Phenylmethyl isothiocyanate	Acetohydroximates	Isothiocyanate
1	Dioncophyllum thollonii	C00037504	(methylthio-methyl)sulfone	Unclassified organosulfur	Isothiocyanate
1	Pisum sativum	C00000099	2-Methylthioribosyl-trans-zeatin;trans-Methylthioribosylzeatin;2-Methylthioribosylzeatin	Aryl thioethers	Organosulfur
1	Asparagus officinalis	C00000302	Asparagusic acid syn-S-oxide	1,2-dithiolane-4-carboxylic acids	Organosulfur
1	Asparagus officinalis	C00000304	Asparagusic acid	1,2-dithiolane-4-carboxylic acids	Organosulfur
1	Asparagus officinalis	C00000305	Dihydroasparagusic acid	Carboxylic acids	Organosulfur
1	Asparagus officinalis	C00000306	S-Acetyl dihydroasparagusic acid	Branched fatty acids	Organosulfur
1	Asparagus officinalis	C00000307	Asparagusic acid anti-S-oxide	1,2-dithiolane-4-carboxylic acids	Organosulfur
1	Lycium chinense	C00000775	Thiamine;Thiamin;Vitamin B1	Thiamines	Organosulfur
1	Allium spp.	C00001245	Dimethyl disulfide	Dialkyldisulfides	Organosulfur
1	Allium spp.	C00001247	Dipropyl disulfide	Dialkyldisulfides	Organosulfur
1	Petiveria alliacea	C00001247	Dipropyl disulfide	Dialkyldisulfides	Organosulfur
1	Allium spp.	C00001257	Methyl allyl disulfide	Allyl sulfur compounds	Organosulfur
1	Phaseolus vulgaris	C00001267	Propane-1-thiol	Alkylthiols	Organosulfur
1	Pisum sativum	C00001267	Propane-1-thiol	Alkylthiols	Organosulfur
1	Solanum tuberosa	C00001267	Propane-1-thiol	Alkylthiols	Organosulfur
1	Solanum tuberosum	C00001267	Propane-1-thiol	Alkylthiols	Organosulfur
1	Solanum tuberosa	C00001268	Propane-2-thiol	Alkylthiols	Organosulfur
1	Solanum tuberosum	C00001268	Propane-2-thiol	Alkylthiols	Organosulfur
1	Tagetes erecta	C00001274	5-(3-Buten-1-ynyl)2,2'-bithienyl	2,2'-bithiophenes	Organosulfur
1	Eclipta prostrata	C00001294	alpha-Terthienyl	Terthiophenes	Organosulfur
1	Tagetes erecta	C00001294	alpha-Terthienyl	Terthiophenes	Organosulfur
1	Chaenactis douglasii	C00001295	Thiarubrine A	Organoheterocyclic compounds	Organosulfur
1	Chaenactis douglasii	C00001296	Thiarubrine B	Organoheterocyclic compounds	Organosulfur
1	Dactyloctenium aegyptium	C00002338	Exserohilone	Indoles	Organosulfur
1	Acacia spp.	C00002679	Turgorin	trihydroxybenzoic acid	Organosulfur
1	Clinacanthus siamensis	C00031763	Entadamide A	Acrylamides	Organosulfur
1	Clinacanthus siamensis	C00031764	Entadamide C	Acrylamides	Organosulfur
1	Clinacanthus siamensis	C00032371	trans-3-Methylsulfinyl-2-propenol;(+)-trans-3-Methylsulfinyl-2-propenol	Unclassified organosulfur	Organosulfur
1	Clinacanthus siamensis	C00032372	trans-3-Methylthioacrylamide	Unclassified organosulfur	Organosulfur
1	Zingiber officinale ROSCOE	C00036574	4-Gingesulfonic acid;(+)-4-Gingesulfonic acid	Catechols	Organosulfur
1	Zingiber officinale ROSCOE	C00036619	6-Gingesulfonic acid	Methoxyphenols	Organosulfur
1	Petiveria alliacea	C00037046	Dibenzyl disulfide;Benzyl disulfide	Benzene and substituted derivatives	Organosulfur
1	Petiveria alliacea	C00037047	Dibenzyl trisulfide	Benzene and substituted derivatives	Organosulfur
1	Zingiber officinale ROSCOE	C00037817	Shogasulfonic acid A	Unclassified organosulfur	Organosulfur
1	Zingiber officinale ROSCOE	C00037818	Shogasulfonic acid B;(-)-Shogasulfonic acid B	Unclassified organosulfur	Organosulfur
1	Zingiber officinale ROSCOE	C00037819	Shogasulfonic acid C;(-)-Shogasulfonic acid C	Unclassified organosulfur	Organosulfur
1	Zingiber officinale ROSCOE	C00037820	Shogasulfonic acid D	Unclassified organosulfur	Organosulfur
1	Petiveria alliacea	C00037959	Trithiolaniacin	Trithiolan	Organosulfur
1	Xanthopappus subacaulis	C00041278	5-(1,2-Diacetoxyethyl)-2-(E)-hept-5-ene-1,3-diynylthiophene	Thiophenes	Organosulfur
1	Xanthopappus subacaulis	C00041965	Xanthopappin A	Thiophenes	Organosulfur
1	Xanthopappus subacaulis	C00041966	Xanthopappin B	Thiophenes	Organosulfur
1	Xanthopappus subacaulis	C00041967	Xanthopappin C	Thiophenes	Organosulfur
1	Cassipourea guianensis	C00046657	Cassipoureamide A	Amide	Organosulfur
1	Cassipourea guianensis	C00046658	Cassipoureamide B;(-)-Cassipoureamide B	Amide	Organosulfur
1	Aglaia leptantha	C00046999	Agleptin;(-)-Agleptin	Amide	Organosulfur
1	Aglaia leptantha	C00047052	Isoagleptin;(-)-Isoagleptin	Amide	Organosulfur
1	Ferula assa-foetida	C00047892	Foetisulfide A;(-)-Foetisulfide A	Unclassified organosulfur	Organosulfur
1	Ferula assa-foetida	C00047893	Foetisulfide C;(+)-Foetisulfide C	Unclassified organosulfur	Organosulfur
1	Lycium chinense	C00048188	Taurine	Organosulfonic acids	Organosulfur
1	Bruguiera gymnorhiza	C00048339	Brugierol	1,2-dithiolane	Organosulfur
1	Bruguiera gymnorhiza	C00048340	Bruguiesulfurol	Thiosulfonic Acids	Organosulfur
1	Bruguiera gymnorhiza	C00048433	Isobrugierol	1,2-dithiolane	Organosulfur
1	Bruguiera gymnorhiza	C00048491	Neogymnorrhizol	Unclassified organosulfur	Organosulfur
1	Petasites japonicus	C00049313	Sulphoxide	Benzodioxoles	Organosulfur
1	Echinops grijissi	C00049955	5-(3,4-Diacetoxybut-1-ynyl)-2,2'-bithiophene;(+)-5-(3,4-Diacetoxybut-1-ynyl)-2,2'-bithiophene	2,2'-bithiophenes	Organosulfur
1	Echinops grijissi	C00049956	5-(3-Acetoxy-4-isovalero-yloxybut-1-ynyl)-2,2'-bithiophene;(+)-5-(3-Acetoxy-4-isovalero-yloxybut-1-ynyl)-2,2'-bithiophene	2,2'-bithiophenes	Organosulfur
1	Clinacanthus siamensis	C00051722	trans-3-Methylsulfonyl-2-propenol	Unclassified organosulfur	Organosulfur
1	Arabis lyrata	C00007330	Camalexin	Indoles	Phytoalexin
1	Brassica napus spp.rapifera	C00026587	Brassicanate A	Indole phytoalexin	Phytoalexin
1	Brassica napus spp.rapifera	C00026588	Rutalexin	Indoles and derivatives	Phytoalexin
1	Thellungiella halophila ecotype Shandong	C00026890	Wasalexin A	Indoles and derivatives	Phytoalexin
1	Wasabia japonica	C00026890	Wasalexin A	Indoles and derivatives	Phytoalexin
1	Thellungiella halophila ecotype Shandong	C00026891	Wasalexin B	Indoles and derivatives	Phytoalexin
1	Wasabia japonica	C00026891	Wasalexin B	Indoles and derivatives	Phytoalexin
1	Thellungiella halophila ecotype Shandong	C00034053	Methoxybrassenin B	Indolecarboxamides and derivatives	Phytoalexin
1	Thellungiella halophila ecotype Shandong	C00034193	Rapalexin A	Isothiocyanates	Phytoalexin
1	Arabis lyrata	C00036838	Brassitin	3-alkylindoles	Phytoalexin
1	Asclepias curassavica L.	C00029406	16alpha-Hydroxyuscharin	Cardenolide glycoside	Steroid
1	Asclepias curassavica L.	C00032466	Uscharin	Cardenolide glycoside	Steroid
1	Solanum cilistum	C00032822	Cilistol w;(-)-Cilistol w	Withanolide	Steroid
1	Solanum cilistum	C00032823	Cilistol y;(+)-Cilistol y	Withanolide	Steroid
1	Adonis aleppica BOISS	C00038847	Coroglaucigenin 3-O-sulfate;(+)-Coroglaucigenin 3-O-sulfate	Steroid sulfate	Steroid
1	Adonis aleppica BOISS	C00038848	Corotoxigenin 3-O-sulfate;(+)-Corotoxigenin 3-O-sulfate	Steroid sulfate	Steroid
1	Adonis aleppica BOISS	C00040609	Uzarigenin 3-O-sulfate;(+)-Uzarigenin 3-O-sulfate	Steroid sulfate	Steroid
1	Petasites fragrans	C00017010	Petasol ester B;S-Petasin;Petasyl (Z)-3-(methylthio)acrylate	Terpenoids	Terpenoid
1	Petasites fragrans	C00017012	Neo-S-petasin	Sesquiterpenoids	Terpenoid
1	Petasites japonicus	C00017015	S-Japonin	Sesquiterpenoids	Terpenoid
1	Petasites japonicus	C00017353	(S)-Furanopetasitin	Sesquiterpenoids	Terpenoid
1	Petasites officianalis	C00017402	S-Petasitolide A	Diterpenoids	Terpenoid
1	Petasites officianalis	C00017403	S-Petasitolide B	Diterpenoids	Terpenoid
1	Petasites japonicus	C00021355	Bakkenolide D;S-Fukinolide	Terpene lactones	Terpenoid
1	Gypsophila repens	C00030449	Gypsophilin	Triterpenes	Terpenoid
1	Gypsophila repens	C00030450	Gypsophilinoside	Triterpene soponins	Terpenoid
1	Saussurea lappa	C00031500	13-Sulfo-dihydroreynosin	Sesquiterpenes, Eudesmane	Terpenoid
1	Saussurea lappa	C00032264	Sulfocostunolide A	Sesquiterpenes, guaiane	Terpenoid
1	Saussurea lappa	C00032265	Sulfocostunolide B	Sesquiterpenes, guaiane	Terpenoid
1	Lactuca sativa L.	C00033530	15-Deoxylactucin-8-sulfate	Sesquiterpene lactone	Terpenoid
1	Lactuca sativa L.	C00033534	15-p-Hydroxyphenylacetyl-lactucin-8-sulfate	Sesquiterpene lactone	Terpenoid
1	Bupleurum rigidum	C00046894	Sandrosaponin VIII	Triterpene saponins	Terpenoid
1	Petasites japonicus	C00049153	Eremopetasitenin C2;(-)-Eremopetasitenin C2	Terpene lactones	Terpenoid
1	Petasites japonicus	C00049154	Eremopetasitenin C3;(-)-Eremopetasitenin C3	Terpene lactones	Terpenoid
1	Petasites japonicus	C00049156	Eremopetasitenin D2;(+)-Eremopetasitenin D2	Terpene lactones	Terpenoid
1	Eclipta prostrata	C00050085	Eclalbasaponin V;(-)-Eclalbasaponin V	Monoterpene glycoside	Terpenoid
1	Petasites formosanus	C00050185	Petasinol;(+)-Petasinol	Eremophilane, 8,9-secoeremophilane and furoeremophilane sesquiterpenoids	Terpenoid
1	Petasites formosanus	C00050186	Petasone A;(+)-Petasone A	Eremophilane, 8,9-secoeremophilane and furoeremophilane sesquiterpenoids	Terpenoid
1	Petasites formosanus	C00050187	Petasone B;(-)-Petasone B	Eremophilane, 8,9-secoeremophilane and furoeremophilane sesquiterpenoids	Terpenoid
1	Bupleurum rigidum	C00050214	Sandrosaponin I;(+)-Sandrosaponin I	Triterpene saponins	Terpenoid
1	Petasites formosanus	C00050236	S-Petasitin	Eremophilane, 8,9-secoeremophilane and furoeremophilane sesquiterpenoids	Terpenoid
2	Aethionema armenum	C00001466	Glucocheirolin;3-(Methylsufonyl)propyl glucosinolate	Alkylglucosinolates	Glucosinolate
2	Calepina irregularis	C00001466	Glucocheirolin;3-(Methylsufonyl)propyl glucosinolate	Alkylglucosinolates	Glucosinolate
2	Erysimum cuspidatum	C00001466	Glucocheirolin;3-(Methylsufonyl)propyl glucosinolate	Alkylglucosinolates	Glucosinolate
2	Erysimum diffusum	C00001466	Glucocheirolin;3-(Methylsufonyl)propyl glucosinolate	Alkylglucosinolates	Glucosinolate
2	Erysimum linifolium	C00001466	Glucocheirolin;3-(Methylsufonyl)propyl glucosinolate	Alkylglucosinolates	Glucosinolate
2	Erysimum ochrolecum	C00001466	Glucocheirolin;3-(Methylsufonyl)propyl glucosinolate	Alkylglucosinolates	Glucosinolate
2	Erysimum rupestre	C00001466	Glucocheirolin;3-(Methylsufonyl)propyl glucosinolate	Alkylglucosinolates	Glucosinolate
2	Iberis linifolia	C00001466	Glucocheirolin;3-(Methylsufonyl)propyl glucosinolate	Alkylglucosinolates	Glucosinolate
2	Iberis simplex	C00001466	Glucocheirolin;3-(Methylsufonyl)propyl glucosinolate	Alkylglucosinolates	Glucosinolate
2	Aethionema armenum	C00007343	Glucoiberin;3-Methylsulfinylpropyl glucosinolate	Alkylglucosinolates	Glucosinolate
2	Calepina irregularis	C00007343	Glucoiberin;3-Methylsulfinylpropyl glucosinolate	Alkylglucosinolates	Glucosinolate
2	Erysimum cuspidatum	C00007343	Glucoiberin;3-Methylsulfinylpropyl glucosinolate	Alkylglucosinolates	Glucosinolate
2	Erysimum diffusum	C00007343	Glucoiberin;3-Methylsulfinylpropyl glucosinolate	Alkylglucosinolates	Glucosinolate
2	Erysimum linifolium	C00007343	Glucoiberin;3-Methylsulfinylpropyl glucosinolate	Alkylglucosinolates	Glucosinolate
2	Iberis linifolia	C00007343	Glucoiberin;3-Methylsulfinylpropyl glucosinolate	Alkylglucosinolates	Glucosinolate
2	Iberis simplex	C00007343	Glucoiberin;3-Methylsulfinylpropyl glucosinolate	Alkylglucosinolates	Glucosinolate
2	Erysimum ochrolecum	C00007788	3-Methoxycarbonylpropyl glucosinolate;Glucoerypestrin	Alkylglucosinolates	Glucosinolate
2	Erysimum rupestre	C00007788	3-Methoxycarbonylpropyl glucosinolate;Glucoerypestrin	Alkylglucosinolates	Glucosinolate
3	Aglaia tenuicaulis	C00033618	Aglatenin	Alkaloids	Alkaloid
3	Aglaia tenuicaulis	C00033619	Aglatenol	Alkaloids	Alkaloid
3	Aglaia tenuicaulis	C00033961	Isotenucaulin A	Alkaloids	Alkaloid
3	Aglaia tenuicaulis	C00034183	Pyrrolotenin;(-)-Pyrrolotenin	Alkaloids	Alkaloid
3	Aglaia tenuicaulis	C00034227	Secopyrrolotenin	Alkaloids	Alkaloid
3	Aglaia tenuicaulis	C00034307	Tenucaulin A	Alkaloids	Alkaloid
3	Aglaia tenuicaulis	C00034308	Tenucaulin B	Alkaloids	Alkaloid
4	Allium cepa	C00000747	L-S-methylcysteine;S-Methyl cysteine	Cysteine and derivatives	Amino acid, peptide and analog
4	Allium cepa	C00001336	Alliin	Alpha amino acids	Amino acid, peptide and analog
4	Allium sativum	C00001336	Alliin	Alpha amino acids	Amino acid, peptide and analog
4	Allium sativum	C00051718	S-Methyl mercapto-L-cysteine	Alpha amino acids	Amino acid, peptide and analog
4	Allium cepa	C00051720	S-Methyl-L-cysteine sulfoxide	Alpha amino acids	Amino acid, peptide and analog
4	Allium sativum	C00051720	S-Methyl-L-cysteine sulfoxide	Alpha amino acids	Amino acid, peptide and analog
4	Allium cepa	C00001242	Allicin	Thiosulfinic acid esters	Organosulfur
4	Allium sativum	C00001242	Allicin	Thiosulfinic acid esters	Organosulfur
4	Allium cepa	C00001243	Diallyl disulfide	Allyl sulfur compounds	Organosulfur
4	Allium sativum	C00001243	Diallyl disulfide	Allyl sulfur compounds	Organosulfur
4	Allium sativum	C00001244	Diallyl sulfide	Allyl sulfur compounds	Organosulfur
4	Allium sativum	C00001246	Dimethyl trisulfide	Organic trisulfides	Organosulfur
4	Allium sativum	C00001247	Dipropyl disulfide	Dialkyldisulfides	Organosulfur
4	Allium sativum	C00001257	Methyl allyl disulfide	Allyl sulfur compounds	Organosulfur
4	Allium cepa	C00001266	Propanethial S-oxide	Thioaldehyde s-oxides	Organosulfur
4	Allium cepa	C00001267	Propane-1-thiol	Alkylthiols	Organosulfur
4	Allium cepa	C00001389	S-[(E)-Prop-1-enyl]-L-cysteine S-oxide	Sulfoxides	Organosulfur
4	Allium sativum	C00050530	Allitridin	Organic trisulfides	Organosulfur
4	Allium sativum	C00051548	Methyl allyl sulfide	Allyl sulfur compounds	Organosulfur
4	Allium sativum	C00051577	Methyl propyl disulfide	Dialkyldisulfides	Organosulfur
5	Althaea officinalis	C00004253	Isoscutellarein 4'-methyl ether 8-(2''-sulfatoglucoside)	Flavones and Flavonols	Flavonoid
5	Malva sylvestris	C00004427	8-Hydroxyluteolin 8-glucoside-3'-sulfate	Flavonoid-8-O-glycosides	Flavonoid
5	Althaea officinalis	C00004435	8-Hydroxyluteolin 4'-methyl ether 8-glucoside-3'-sulfate	Flavonoid-8-O-glycosides	Flavonoid
5	Helicteres angustifolia	C00004498	8-Hydroxyapigenin 8-(2''-sulfatoglucuronide)	Flavones and Flavonols	Flavonoid
5	Helicteres angustifolia	C00004500	Isoscutellarein 4'-methyl ether 8-(2''-sulfatoglucuronide);5,7-Dihydroxy-2-(4-methoxyphenyl)-4-oxo-4H-1-benzopyran-8-yl beta-D-glucopyranosiduronic acid 2-(hydrogen sulfate)	Flavones and Flavonols	Flavonoid
5	Malva sylvestris	C00004987	Gossypetin 3-O-sulfate	Flavones and Flavonols	Flavonoid
5	Malva sylvestris	C00006075	Gossypetin 8-glucoside-3-sulfate	Flavones and Flavonols	Flavonoid
5	Malva sylvestris	C00006076	Gossypetin 8-glucuronide-3-sulfate	Flavones and Flavonols	Flavonoid
5	Phoenix roebelenii	C00006084	Orientin 7-O-sulfate	Flavones and Flavonols	Flavonoid
5	Washingtonia robusta	C00006084	Orientin 7-O-sulfate	Flavones and Flavonols	Flavonoid
5	Phoenix roebelenii	C00006086	Isoorientin 7-O-sulfate	Flavones and Flavonols	Flavonoid
5	Phoenix roebelenii	C00006087	Vitexin 7-O-sulfate	Flavones and Flavonols	Flavonoid
5	Washingtonia robusta	C00006087	Vitexin 7-O-sulfate	Flavones and Flavonols	Flavonoid
5	Phoenix roebelenii	C00006088	Isovitexin 7-O-sulfate	Flavones and Flavonols	Flavonoid
5	Helicteres isora	C00013644	8-Hydroxyapigenin 8-(2'',4''-disulfatoglucuronide);5,7-Dihydroxy-2-(4-hydroxyphenyl)-4-oxo-4H-1-benzopyran-8-yl beta-D-Glucopyranosiduronic acid 2,4-bis(hydrogen sulfate)	Flavones and Flavonols	Flavonoid
5	Helicteres isora	C00013648	Isoscutellarein 4'-methyl ether 8-(2'',4''-disulfatoglucuronide);5,7-Dihydroxy-2-(4-methoxyphenyl)-4-oxo-4H-1-benzopyran-8-yl beta-D-glucopyranosiduronic acid 2,4-bis(hydrogen sulfate)	Flavones and Flavonols	Flavonoid
5	Theobroma grandiflorum	C00045107	Theograndin I;(+)-Theograndin I	Glycoside	Flavonoid
5	Theobroma grandiflorum	C00045108	Theograndin II;(+)-Theograndin II	Glycoside	Flavonoid
5	Helicteres angustifolia	C00030028	Cucurbitacin B 2-sulfate	Triterpenes	Terpenoid
6	Thlaspi alpestre	C00001469	Glucoconringiin;2-Hydroxy-2-methylpropyl glucosinolate	Alkylglucosinolates	Glucosinolate
6	Matthiola incana	C00001473	Glucoiberverin;3-(Methylthio)propyl glucosinolate	Alkylglucosinolates	Glucosinolate
6	Turritis glabra	C00001473	Glucoiberverin;3-(Methylthio)propyl glucosinolate	Alkylglucosinolates	Glucosinolate
6	Farsetia jacquemontii	C00001479	Glucoputranjivin;1-Methylethyl glucosinolate;isopropyl glucosinolate	Alkylglucosinolates	Glucosinolate
6	Matthiola incana	C00001481	Glucoraphenin;4-Methylsufinyl-3-butenyl glucosinolate	Alkylglucosinolates	Glucosinolate
6	Pringlea antiscorbutica	C00001488	Sinigrin;2-Phenylethyl glucosinolate;Allyl glucosinolate	Alkylglucosinolates	Glucosinolate
6	Turritis glabra	C00001488	Sinigrin;2-Phenylethyl glucosinolate;Allyl glucosinolate	Alkylglucosinolates	Glucosinolate
6	Thlaspi alpestre	C00007340	3-Hydroxypropyl glucosinolate	Alkylglucosinolates	Glucosinolate
6	Alyssoides utriculata	C00007344	Glucoerucin;4-Methylthiobutyl glucosinolate	Alkylglucosinolates	Glucosinolate
6	Eruca longirostris	C00007344	Glucoerucin;4-Methylthiobutyl glucosinolate	Alkylglucosinolates	Glucosinolate
6	Farsetia jacquemontii	C00007344	Glucoerucin;4-Methylthiobutyl glucosinolate	Alkylglucosinolates	Glucosinolate
6	Farsetia ramosissima	C00007344	Glucoerucin;4-Methylthiobutyl glucosinolate	Alkylglucosinolates	Glucosinolate
6	Pringlea antiscorbutica	C00007344	Glucoerucin;4-Methylthiobutyl glucosinolate	Alkylglucosinolates	Glucosinolate
6	Pringlea antiscorbutica	C00007346	Benzylglucosinolate;Glucotropaeolin;Tropaeolin	Alkylglucosinolates	Glucosinolate
6	Alyssoides utriculata	C00007545	Glucoraphanin;4-Methylsulphinylbutyl glucosinolate	Alkylglucosinolates	Glucosinolate
6	Eruca longirostris	C00007545	Glucoraphanin;4-Methylsulphinylbutyl glucosinolate	Alkylglucosinolates	Glucosinolate
6	Farsetia jacquemontii	C00007545	Glucoraphanin;4-Methylsulphinylbutyl glucosinolate	Alkylglucosinolates	Glucosinolate
6	Pringlea antiscorbutica	C00007545	Glucoraphanin;4-Methylsulphinylbutyl glucosinolate	Alkylglucosinolates	Glucosinolate
6	Sterigmostemum incanum	C00007545	Glucoraphanin;4-Methylsulphinylbutyl glucosinolate	Alkylglucosinolates	Glucosinolate
6	Alyssoides utriculata	C00007586	Gluconapin;3-Butyl glucosinolate	Alkylglucosinolates	Glucosinolate
6	Eruca longirostris	C00007586	Gluconapin;3-Butyl glucosinolate	Alkylglucosinolates	Glucosinolate
6	Farsetia jacquemontii	C00007586	Gluconapin;3-Butyl glucosinolate	Alkylglucosinolates	Glucosinolate
6	Farsetia ramosissima	C00007586	Gluconapin;3-Butyl glucosinolate	Alkylglucosinolates	Glucosinolate
6	Pringlea antiscorbutica	C00007586	Gluconapin;3-Butyl glucosinolate	Alkylglucosinolates	Glucosinolate
6	Sterigmostemum incanum	C00007586	Gluconapin;3-Butyl glucosinolate	Alkylglucosinolates	Glucosinolate
6	Alyssoides utriculata	C00007805	4-Hydroxybenzyl glucosinolate;Glucosinalbate	Alkylglucosinolates	Glucosinolate
6	Farsetia jacquemontii	C00007805	4-Hydroxybenzyl glucosinolate;Glucosinalbate	Alkylglucosinolates	Glucosinolate
6	Sterigmostemum incanum	C00007805	4-Hydroxybenzyl glucosinolate;Glucosinalbate	Alkylglucosinolates	Glucosinolate
6	Thlaspi alpestre	C00007805	4-Hydroxybenzyl glucosinolate;Glucosinalbate	Alkylglucosinolates	Glucosinolate
7	Dithyrea wislizenii	C00047215	Dithyreanitrile	Alkaloids	Alkaloid
7	Alyssum alyssoides	C00001463	Glucobrassicanapin;4-Pentenyl glucosinolate	Alkylglucosinolates	Glucosinolate
7	Lobularia maritima	C00001463	Glucobrassicanapin;4-Pentenyl glucosinolate	Alkylglucosinolates	Glucosinolate
7	Arabis kennedyae	C00001473	Glucoiberverin;3-(Methylthio)propyl glucosinolate	Alkylglucosinolates	Glucosinolate
7	Alyssum alyssoides	C00001486	Progoitrin;2(R)-2-Hydroxy 3-butenyl glucosinolate	Alkylglucosinolates	Glucosinolate
7	Alyssum granatense	C00001486	Progoitrin;2(R)-2-Hydroxy 3-butenyl glucosinolate	Alkylglucosinolates	Glucosinolate
7	Alyssum minutum	C00001486	Progoitrin;2(R)-2-Hydroxy 3-butenyl glucosinolate	Alkylglucosinolates	Glucosinolate
7	Notoceras bicorne	C00001486	Progoitrin;2(R)-2-Hydroxy 3-butenyl glucosinolate	Alkylglucosinolates	Glucosinolate
7	Arabis kennedyae	C00001488	Sinigrin;2-Phenylethyl glucosinolate;Allyl glucosinolate	Alkylglucosinolates	Glucosinolate
7	Dithyrea wislizenii	C00001488	Sinigrin;2-Phenylethyl glucosinolate;Allyl glucosinolate	Alkylglucosinolates	Glucosinolate
7	Cardaria chalapensis	C00007344	Glucoerucin;4-Methylthiobutyl glucosinolate	Alkylglucosinolates	Glucosinolate
7	Alyssum alyssoides	C00007345	5-Methylsulfinylpentyl glucosinolate;Glucoalyssin	Alkylglucosinolates	Glucosinolate
7	Alyssum granatense	C00007345	5-Methylsulfinylpentyl glucosinolate;Glucoalyssin	Alkylglucosinolates	Glucosinolate
7	Alyssum minutum	C00007345	5-Methylsulfinylpentyl glucosinolate;Glucoalyssin	Alkylglucosinolates	Glucosinolate
7	Alyssum murale	C00007345	5-Methylsulfinylpentyl glucosinolate;Glucoalyssin	Alkylglucosinolates	Glucosinolate
7	Bornmuellera dieckii	C00007345	5-Methylsulfinylpentyl glucosinolate;Glucoalyssin	Alkylglucosinolates	Glucosinolate
7	Cardaria chalapensis	C00007345	5-Methylsulfinylpentyl glucosinolate;Glucoalyssin	Alkylglucosinolates	Glucosinolate
7	Cardaria chalapensis	C00007346	Benzylglucosinolate;Glucotropaeolin;Tropaeolin	Alkylglucosinolates	Glucosinolate
7	Lobularia maritima	C00007346	Benzylglucosinolate;Glucotropaeolin;Tropaeolin	Alkylglucosinolates	Glucosinolate
7	Alyssum alyssoides	C00007348	6-Methylsulfinylhexyl glucosinolate;Glucohesperin	Alkylglucosinolates	Glucosinolate
7	Alyssum granatense	C00007348	6-Methylsulfinylhexyl glucosinolate;Glucohesperin	Alkylglucosinolates	Glucosinolate
7	Alyssum minutum	C00007348	6-Methylsulfinylhexyl glucosinolate;Glucohesperin	Alkylglucosinolates	Glucosinolate
7	Alyssum murale	C00007348	6-Methylsulfinylhexyl glucosinolate;Glucohesperin	Alkylglucosinolates	Glucosinolate
7	Bornmuellera dieckii	C00007348	6-Methylsulfinylhexyl glucosinolate;Glucohesperin	Alkylglucosinolates	Glucosinolate
7	Cardaria chalapensis	C00007348	6-Methylsulfinylhexyl glucosinolate;Glucohesperin	Alkylglucosinolates	Glucosinolate
7	Dithyrea wislizenii	C00007348	6-Methylsulfinylhexyl glucosinolate;Glucohesperin	Alkylglucosinolates	Glucosinolate
7	Lobularia maritima	C00007348	6-Methylsulfinylhexyl glucosinolate;Glucohesperin	Alkylglucosinolates	Glucosinolate
7	Notoceras bicorne	C00007348	6-Methylsulfinylhexyl glucosinolate;Glucohesperin	Alkylglucosinolates	Glucosinolate
7	Cardaria chalapensis	C00007350	2-Phenylethylglucosinolate;Gluconasturtiin	Alkylglucosinolates	Glucosinolate
7	Lobularia maritima	C00007350	2-Phenylethylglucosinolate;Gluconasturtiin	Alkylglucosinolates	Glucosinolate
7	Alyssum troodi	C00007353	7-Methylthioheptyl glucosinolate	Alkylglucosinolates	Glucosinolate
7	Arabis kennedyae	C00007353	7-Methylthioheptyl glucosinolate	Alkylglucosinolates	Glucosinolate
7	Cardaria chalapensis	C00007545	Glucoraphanin;4-Methylsulphinylbutyl glucosinolate	Alkylglucosinolates	Glucosinolate
7	Alyssum alyssoides	C00007586	Gluconapin;3-Butyl glucosinolate	Alkylglucosinolates	Glucosinolate
7	Lobularia maritima	C00007586	Gluconapin;3-Butyl glucosinolate	Alkylglucosinolates	Glucosinolate
7	Notoceras bicorne	C00007586	Gluconapin;3-Butyl glucosinolate	Alkylglucosinolates	Glucosinolate
7	Alyssum alyssoides	C00007593	5-Methylthiopentylglucosinolate;Glucoberteroin	Alkylglucosinolates	Glucosinolate
7	Alyssum granatense	C00007593	5-Methylthiopentylglucosinolate;Glucoberteroin	Alkylglucosinolates	Glucosinolate
7	Alyssum minutum	C00007593	5-Methylthiopentylglucosinolate;Glucoberteroin	Alkylglucosinolates	Glucosinolate
7	Alyssum troodi	C00007593	5-Methylthiopentylglucosinolate;Glucoberteroin	Alkylglucosinolates	Glucosinolate
7	Bornmuellera dieckii	C00007593	5-Methylthiopentylglucosinolate;Glucoberteroin	Alkylglucosinolates	Glucosinolate
7	Cardaria chalapensis	C00007593	5-Methylthiopentylglucosinolate;Glucoberteroin	Alkylglucosinolates	Glucosinolate
7	Dithyrea wislizenii	C00007593	5-Methylthiopentylglucosinolate;Glucoberteroin	Alkylglucosinolates	Glucosinolate
7	Notoceras bicorne	C00007593	5-Methylthiopentylglucosinolate;Glucoberteroin	Alkylglucosinolates	Glucosinolate
7	Bornmuellera dieckii	C00007805	4-Hydroxybenzyl glucosinolate;Glucosinalbate	Alkylglucosinolates	Glucosinolate
7	Cardaria chalapensis	C00007805	4-Hydroxybenzyl glucosinolate;Glucosinalbate	Alkylglucosinolates	Glucosinolate
7	Alyssum alyssoides	C00007844	6-(Methylthio)hexyl glucosinolate;Glucolesquerellin	Alkylglucosinolates	Glucosinolate
7	Alyssum granatense	C00007844	6-(Methylthio)hexyl glucosinolate;Glucolesquerellin	Alkylglucosinolates	Glucosinolate
7	Alyssum minutum	C00007844	6-(Methylthio)hexyl glucosinolate;Glucolesquerellin	Alkylglucosinolates	Glucosinolate
7	Alyssum troodi	C00007844	6-(Methylthio)hexyl glucosinolate;Glucolesquerellin	Alkylglucosinolates	Glucosinolate
7	Arabis kennedyae	C00007844	6-(Methylthio)hexyl glucosinolate;Glucolesquerellin	Alkylglucosinolates	Glucosinolate
7	Cardaria chalapensis	C00007844	6-(Methylthio)hexyl glucosinolate;Glucolesquerellin	Alkylglucosinolates	Glucosinolate
7	Dithyrea wislizenii	C00007844	6-(Methylthio)hexyl glucosinolate;Glucolesquerellin	Alkylglucosinolates	Glucosinolate
7	Lobularia maritima	C00007844	6-(Methylthio)hexyl glucosinolate;Glucolesquerellin	Alkylglucosinolates	Glucosinolate
7	Notoceras bicorne	C00007844	6-(Methylthio)hexyl glucosinolate;Glucolesquerellin	Alkylglucosinolates	Glucosinolate
7	Alyssum granatense	C00007864	Epiprogoitrin;2(S)-2-Hydroxy-3-butenyl glucosinolate	Alkylglucosinolates	Glucosinolate
7	Alyssum minutum	C00007864	Epiprogoitrin;2(S)-2-Hydroxy-3-butenyl glucosinolate	Alkylglucosinolates	Glucosinolate
7	Notoceras bicorne	C00007864	Epiprogoitrin;2(S)-2-Hydroxy-3-butenyl glucosinolate	Alkylglucosinolates	Glucosinolate
8	Brassica campestris var. chinensis	C00001477	Gluconapoleiferin;2-Hydroxy-4-pentenyl glucosinolate	Alkylglucosinolates	Glucosinolate
8	Brassica pekinensis	C00001477	Gluconapoleiferin;2-Hydroxy-4-pentenyl glucosinolate	Alkylglucosinolates	Glucosinolate
8	Brassica campestris var. chinensis	C00001479	Glucoputranjivin;1-Methylethyl glucosinolate;isopropyl glucosinolate	Alkylglucosinolates	Glucosinolate
8	Guillenia lasiophylla	C00001479	Glucoputranjivin;1-Methylethyl glucosinolate;isopropyl glucosinolate	Alkylglucosinolates	Glucosinolate
8	Physaria floribunda	C00001479	Glucoputranjivin;1-Methylethyl glucosinolate;isopropyl glucosinolate	Alkylglucosinolates	Glucosinolate
8	Thelypodium repandum	C00001486	Progoitrin;2(R)-2-Hydroxy 3-butenyl glucosinolate	Alkylglucosinolates	Glucosinolate
8	Alyssum argenteum	C00007344	Glucoerucin;4-Methylthiobutyl glucosinolate	Alkylglucosinolates	Glucosinolate
8	Alyssum chondrogynum	C00007344	Glucoerucin;4-Methylthiobutyl glucosinolate	Alkylglucosinolates	Glucosinolate
8	Alyssum tortuosum	C00007344	Glucoerucin;4-Methylthiobutyl glucosinolate	Alkylglucosinolates	Glucosinolate
8	Alyssum argenteum	C00007345	5-Methylsulfinylpentyl glucosinolate;Glucoalyssin	Alkylglucosinolates	Glucosinolate
8	Alyssum bertolonii	C00007345	5-Methylsulfinylpentyl glucosinolate;Glucoalyssin	Alkylglucosinolates	Glucosinolate
8	Alyssum minus	C00007345	5-Methylsulfinylpentyl glucosinolate;Glucoalyssin	Alkylglucosinolates	Glucosinolate
8	Alyssum tortuosum	C00007345	5-Methylsulfinylpentyl glucosinolate;Glucoalyssin	Alkylglucosinolates	Glucosinolate
8	Brassica campestris var. chinensis	C00007345	5-Methylsulfinylpentyl glucosinolate;Glucoalyssin	Alkylglucosinolates	Glucosinolate
8	Guillenia lasiophylla	C00007345	5-Methylsulfinylpentyl glucosinolate;Glucoalyssin	Alkylglucosinolates	Glucosinolate
8	Physaria floribunda	C00007345	5-Methylsulfinylpentyl glucosinolate;Glucoalyssin	Alkylglucosinolates	Glucosinolate
8	Thelypodium repandum	C00007345	5-Methylsulfinylpentyl glucosinolate;Glucoalyssin	Alkylglucosinolates	Glucosinolate
8	Physaria floribunda	C00007348	6-Methylsulfinylhexyl glucosinolate;Glucohesperin	Alkylglucosinolates	Glucosinolate
8	Alyssum tortuosum	C00007350	2-Phenylethylglucosinolate;Gluconasturtiin	Alkylglucosinolates	Glucosinolate
8	Physaria floribunda	C00007545	Glucoraphanin;4-Methylsulphinylbutyl glucosinolate	Alkylglucosinolates	Glucosinolate
8	Alyssum argenteum	C00007593	5-Methylthiopentylglucosinolate;Glucoberteroin	Alkylglucosinolates	Glucosinolate
8	Alyssum bertolonii	C00007593	5-Methylthiopentylglucosinolate;Glucoberteroin	Alkylglucosinolates	Glucosinolate
8	Alyssum chondrogynum	C00007593	5-Methylthiopentylglucosinolate;Glucoberteroin	Alkylglucosinolates	Glucosinolate
8	Alyssum minus	C00007593	5-Methylthiopentylglucosinolate;Glucoberteroin	Alkylglucosinolates	Glucosinolate
8	Alyssum tortuosum	C00007593	5-Methylthiopentylglucosinolate;Glucoberteroin	Alkylglucosinolates	Glucosinolate
8	Brassica pekinensis	C00007593	5-Methylthiopentylglucosinolate;Glucoberteroin	Alkylglucosinolates	Glucosinolate
8	Guillenia lasiophylla	C00007593	5-Methylthiopentylglucosinolate;Glucoberteroin	Alkylglucosinolates	Glucosinolate
8	Thelypodium repandum	C00007864	Epiprogoitrin;2(S)-2-Hydroxy-3-butenyl glucosinolate	Alkylglucosinolates	Glucosinolate
9	Alyssum dasycarpum	C00001486	Progoitrin;2(R)-2-Hydroxy 3-butenyl glucosinolate	Alkylglucosinolates	Glucosinolate
9	Coincya transtagana	C00001486	Progoitrin;2(R)-2-Hydroxy 3-butenyl glucosinolate	Alkylglucosinolates	Glucosinolate
9	Crambe tataria	C00001486	Progoitrin;2(R)-2-Hydroxy 3-butenyl glucosinolate	Alkylglucosinolates	Glucosinolate
9	Enarthrocarpus strangulatus	C00001486	Progoitrin;2(R)-2-Hydroxy 3-butenyl glucosinolate	Alkylglucosinolates	Glucosinolate
9	Erucaria hispanica	C00001486	Progoitrin;2(R)-2-Hydroxy 3-butenyl glucosinolate	Alkylglucosinolates	Glucosinolate
9	Moricandia baetica	C00001486	Progoitrin;2(R)-2-Hydroxy 3-butenyl glucosinolate	Alkylglucosinolates	Glucosinolate
9	Rhynchosinapis longirostra	C00001486	Progoitrin;2(R)-2-Hydroxy 3-butenyl glucosinolate	Alkylglucosinolates	Glucosinolate
9	Rytidocarpus moricandioides	C00001486	Progoitrin;2(R)-2-Hydroxy 3-butenyl glucosinolate	Alkylglucosinolates	Glucosinolate
9	Sisymbrium gariepinum	C00001486	Progoitrin;2(R)-2-Hydroxy 3-butenyl glucosinolate	Alkylglucosinolates	Glucosinolate
9	Zilla spinosa	C00001486	Progoitrin;2(R)-2-Hydroxy 3-butenyl glucosinolate	Alkylglucosinolates	Glucosinolate
9	Alyssum dasycarpum	C00007805	4-Hydroxybenzyl glucosinolate;Glucosinalbate	Alkylglucosinolates	Glucosinolate
9	Coincya transtagana	C00007805	4-Hydroxybenzyl glucosinolate;Glucosinalbate	Alkylglucosinolates	Glucosinolate
9	Crambe tataria	C00007805	4-Hydroxybenzyl glucosinolate;Glucosinalbate	Alkylglucosinolates	Glucosinolate
9	Enarthrocarpus strangulatus	C00007805	4-Hydroxybenzyl glucosinolate;Glucosinalbate	Alkylglucosinolates	Glucosinolate
9	Erucaria hispanica	C00007805	4-Hydroxybenzyl glucosinolate;Glucosinalbate	Alkylglucosinolates	Glucosinolate
9	Moricandia baetica	C00007805	4-Hydroxybenzyl glucosinolate;Glucosinalbate	Alkylglucosinolates	Glucosinolate
9	Rhynchosinapis longirostra	C00007805	4-Hydroxybenzyl glucosinolate;Glucosinalbate	Alkylglucosinolates	Glucosinolate
9	Rytidocarpus moricandioides	C00007805	4-Hydroxybenzyl glucosinolate;Glucosinalbate	Alkylglucosinolates	Glucosinolate
9	Sisymbrium gariepinum	C00007805	4-Hydroxybenzyl glucosinolate;Glucosinalbate	Alkylglucosinolates	Glucosinolate
9	Zilla spinosa	C00007805	4-Hydroxybenzyl glucosinolate;Glucosinalbate	Alkylglucosinolates	Glucosinolate
9	Alyssum dasycarpum	C00007864	Epiprogoitrin;2(S)-2-Hydroxy-3-butenyl glucosinolate	Alkylglucosinolates	Glucosinolate
9	Coincya transtagana	C00007864	Epiprogoitrin;2(S)-2-Hydroxy-3-butenyl glucosinolate	Alkylglucosinolates	Glucosinolate
9	Crambe tataria	C00007864	Epiprogoitrin;2(S)-2-Hydroxy-3-butenyl glucosinolate	Alkylglucosinolates	Glucosinolate
9	Enarthrocarpus strangulatus	C00007864	Epiprogoitrin;2(S)-2-Hydroxy-3-butenyl glucosinolate	Alkylglucosinolates	Glucosinolate
9	Erucaria hispanica	C00007864	Epiprogoitrin;2(S)-2-Hydroxy-3-butenyl glucosinolate	Alkylglucosinolates	Glucosinolate
9	Moricandia baetica	C00007864	Epiprogoitrin;2(S)-2-Hydroxy-3-butenyl glucosinolate	Alkylglucosinolates	Glucosinolate
9	Rhynchosinapis longirostra	C00007864	Epiprogoitrin;2(S)-2-Hydroxy-3-butenyl glucosinolate	Alkylglucosinolates	Glucosinolate
9	Rytidocarpus moricandioides	C00007864	Epiprogoitrin;2(S)-2-Hydroxy-3-butenyl glucosinolate	Alkylglucosinolates	Glucosinolate
9	Sisymbrium gariepinum	C00007864	Epiprogoitrin;2(S)-2-Hydroxy-3-butenyl glucosinolate	Alkylglucosinolates	Glucosinolate
9	Zilla spinosa	C00007864	Epiprogoitrin;2(S)-2-Hydroxy-3-butenyl glucosinolate	Alkylglucosinolates	Glucosinolate
10	Cleome anomala	C00000125	Glucobrassicin;Glucobrassicine;3-Indolylmethylglucosinolate	Alkylglucosinolates	Glucosinolate
10	Lepidium graminifolium	C00000125	Glucobrassicin;Glucobrassicine;3-Indolylmethylglucosinolate	Alkylglucosinolates	Glucosinolate
10	Reseda alba	C00000125	Glucobrassicin;Glucobrassicine;3-Indolylmethylglucosinolate	Alkylglucosinolates	Glucosinolate
10	Reseda lutea	C00000125	Glucobrassicin;Glucobrassicine;3-Indolylmethylglucosinolate	Alkylglucosinolates	Glucosinolate
10	Reseda luteola	C00000125	Glucobrassicin;Glucobrassicine;3-Indolylmethylglucosinolate	Alkylglucosinolates	Glucosinolate
10	Reseda odorata	C00000125	Glucobrassicin;Glucobrassicine;3-Indolylmethylglucosinolate	Alkylglucosinolates	Glucosinolate
10	Cleome anomala	C00000126	Neoglucobrassicin;1-Methoxy-3-indolylmethylglucosinolate	Alkylglucosinolates	Glucosinolate
10	Goldbachia laevigata	C00001466	Glucocheirolin;3-(Methylsufonyl)propyl glucosinolate	Alkylglucosinolates	Glucosinolate
10	Cleome anomala	C00001467	Glucocleomin;2-Hydroxy-2-methylbutyl glucosinolate	Alkylglucosinolates	Glucosinolate
10	Cleome tenuis	C00001467	Glucocleomin;2-Hydroxy-2-methylbutyl glucosinolate	Alkylglucosinolates	Glucosinolate
10	Polanisia dodecandra	C00001467	Glucocleomin;2-Hydroxy-2-methylbutyl glucosinolate	Alkylglucosinolates	Glucosinolate
10	Reseda alba	C00001469	Glucoconringiin;2-Hydroxy-2-methylpropyl glucosinolate	Alkylglucosinolates	Glucosinolate
10	Thlaspi qvalanum	C00001469	Glucoconringiin;2-Hydroxy-2-methylpropyl glucosinolate	Alkylglucosinolates	Glucosinolate
10	Lepidium graminifolium	C00001473	Glucoiberverin;3-(Methylthio)propyl glucosinolate	Alkylglucosinolates	Glucosinolate
10	Erucastrum nasturtiifolium	C00001481	Glucoraphenin;4-Methylsufinyl-3-butenyl glucosinolate	Alkylglucosinolates	Glucosinolate
10	Erucastrum strigosum	C00007343	Glucoiberin;3-Methylsulfinylpropyl glucosinolate	Alkylglucosinolates	Glucosinolate
10	Lesquerella pinetorum	C00007343	Glucoiberin;3-Methylsulfinylpropyl glucosinolate	Alkylglucosinolates	Glucosinolate
10	Physaria argyraea	C00007343	Glucoiberin;3-Methylsulfinylpropyl glucosinolate	Alkylglucosinolates	Glucosinolate
10	Thysanocarpus radians	C00007343	Glucoiberin;3-Methylsulfinylpropyl glucosinolate	Alkylglucosinolates	Glucosinolate
10	Lepidium densiflorum	C00007346	Benzylglucosinolate;Glucotropaeolin;Tropaeolin	Alkylglucosinolates	Glucosinolate
10	Lepidium graminifolium	C00007346	Benzylglucosinolate;Glucotropaeolin;Tropaeolin	Alkylglucosinolates	Glucosinolate
10	Lepidium lasiocarpum	C00007346	Benzylglucosinolate;Glucotropaeolin;Tropaeolin	Alkylglucosinolates	Glucosinolate
10	Lepidium virginicum	C00007346	Benzylglucosinolate;Glucotropaeolin;Tropaeolin	Alkylglucosinolates	Glucosinolate
10	Reseda lutea	C00007346	Benzylglucosinolate;Glucotropaeolin;Tropaeolin	Alkylglucosinolates	Glucosinolate
10	Salvadora persica	C00007346	Benzylglucosinolate;Glucotropaeolin;Tropaeolin	Alkylglucosinolates	Glucosinolate
10	Tropaeolum majus	C00007346	Benzylglucosinolate;Glucotropaeolin;Tropaeolin	Alkylglucosinolates	Glucosinolate
10	Alyssum desertorum	C00007348	6-Methylsulfinylhexyl glucosinolate;Glucohesperin	Alkylglucosinolates	Glucosinolate
10	Hesperis pendula	C00007348	6-Methylsulfinylhexyl glucosinolate;Glucohesperin	Alkylglucosinolates	Glucosinolate
10	Lesquerella ovalifolia	C00007348	6-Methylsulfinylhexyl glucosinolate;Glucohesperin	Alkylglucosinolates	Glucosinolate
10	Barbarea verna	C00007350	2-Phenylethylglucosinolate;Gluconasturtiin	Alkylglucosinolates	Glucosinolate
10	Reseda alba	C00007350	2-Phenylethylglucosinolate;Gluconasturtiin	Alkylglucosinolates	Glucosinolate
10	Reseda luteola	C00007350	2-Phenylethylglucosinolate;Gluconasturtiin	Alkylglucosinolates	Glucosinolate
10	Reseda stricta	C00007350	2-Phenylethylglucosinolate;Gluconasturtiin	Alkylglucosinolates	Glucosinolate
10	Thysanocarpus radians	C00007350	2-Phenylethylglucosinolate;Gluconasturtiin	Alkylglucosinolates	Glucosinolate
10	Arabis purpurea	C00007353	7-Methylthioheptyl glucosinolate	Alkylglucosinolates	Glucosinolate
10	Heliophila longifolia	C00007798	3,4-dimethoxybenzyl glucosinolate	Alkylglucosinolates	Glucosinolate
10	Lepidium graminifolium	C00007798	3,4-dimethoxybenzyl glucosinolate	Alkylglucosinolates	Glucosinolate
10	Reseda odorata	C00007803	2-Hydroxybenzyl glucosinolate	Alkylglucosinolates	Glucosinolate
10	Lepidium graminifolium	C00007804	3-Hydorxybenzyl glucosinolate;Glucolepigramin	Alkylglucosinolates	Glucosinolate
10	Alyssum desertorum	C00007805	4-Hydroxybenzyl glucosinolate;Glucosinalbate	Alkylglucosinolates	Glucosinolate
10	Barbarea verna	C00007805	4-Hydroxybenzyl glucosinolate;Glucosinalbate	Alkylglucosinolates	Glucosinolate
10	Caylusea abyssinica	C00007805	4-Hydroxybenzyl glucosinolate;Glucosinalbate	Alkylglucosinolates	Glucosinolate
10	Cleome anomala	C00007805	4-Hydroxybenzyl glucosinolate;Glucosinalbate	Alkylglucosinolates	Glucosinolate
10	Cleome tenuis	C00007805	4-Hydroxybenzyl glucosinolate;Glucosinalbate	Alkylglucosinolates	Glucosinolate
10	Coronopus squamatus	C00007805	4-Hydroxybenzyl glucosinolate;Glucosinalbate	Alkylglucosinolates	Glucosinolate
10	Erucastrum nasturtiifolium	C00007805	4-Hydroxybenzyl glucosinolate;Glucosinalbate	Alkylglucosinolates	Glucosinolate
10	Erucastrum strigosum	C00007805	4-Hydroxybenzyl glucosinolate;Glucosinalbate	Alkylglucosinolates	Glucosinolate
10	Goldbachia laevigata	C00007805	4-Hydroxybenzyl glucosinolate;Glucosinalbate	Alkylglucosinolates	Glucosinolate
10	Heliophila longifolia	C00007805	4-Hydroxybenzyl glucosinolate;Glucosinalbate	Alkylglucosinolates	Glucosinolate
10	Hesperis pendula	C00007805	4-Hydroxybenzyl glucosinolate;Glucosinalbate	Alkylglucosinolates	Glucosinolate
10	Lepidium densiflorum	C00007805	4-Hydroxybenzyl glucosinolate;Glucosinalbate	Alkylglucosinolates	Glucosinolate
10	Lepidium graminifolium	C00007805	4-Hydroxybenzyl glucosinolate;Glucosinalbate	Alkylglucosinolates	Glucosinolate
10	Lepidium lasiocarpum	C00007805	4-Hydroxybenzyl glucosinolate;Glucosinalbate	Alkylglucosinolates	Glucosinolate
10	Lepidium virginicum	C00007805	4-Hydroxybenzyl glucosinolate;Glucosinalbate	Alkylglucosinolates	Glucosinolate
10	Lesquerella ovalifolia	C00007805	4-Hydroxybenzyl glucosinolate;Glucosinalbate	Alkylglucosinolates	Glucosinolate
10	Physaria argyraea	C00007805	4-Hydroxybenzyl glucosinolate;Glucosinalbate	Alkylglucosinolates	Glucosinolate
10	Phytolacca americana	C00007805	4-Hydroxybenzyl glucosinolate;Glucosinalbate	Alkylglucosinolates	Glucosinolate
10	Polanisia dodecandra	C00007805	4-Hydroxybenzyl glucosinolate;Glucosinalbate	Alkylglucosinolates	Glucosinolate
10	Reseda alba	C00007805	4-Hydroxybenzyl glucosinolate;Glucosinalbate	Alkylglucosinolates	Glucosinolate
10	Reseda lutea	C00007805	4-Hydroxybenzyl glucosinolate;Glucosinalbate	Alkylglucosinolates	Glucosinolate
10	Reseda luteola	C00007805	4-Hydroxybenzyl glucosinolate;Glucosinalbate	Alkylglucosinolates	Glucosinolate
10	Reseda stricta	C00007805	4-Hydroxybenzyl glucosinolate;Glucosinalbate	Alkylglucosinolates	Glucosinolate
10	Salvadora persica	C00007805	4-Hydroxybenzyl glucosinolate;Glucosinalbate	Alkylglucosinolates	Glucosinolate
10	Thlaspi qvalanum	C00007805	4-Hydroxybenzyl glucosinolate;Glucosinalbate	Alkylglucosinolates	Glucosinolate
10	Thysanocarpus radians	C00007805	4-Hydroxybenzyl glucosinolate;Glucosinalbate	Alkylglucosinolates	Glucosinolate
10	Tropaeolum majus	C00007805	4-Hydroxybenzyl glucosinolate;Glucosinalbate	Alkylglucosinolates	Glucosinolate
10	Caylusea abyssinica	C00007816	2(R)-Hydroxy-2-phenylethyl glucosinolate;Glucobarbarin	Alkylglucosinolates	Glucosinolate
10	Reseda luteola	C00007816	2(R)-Hydroxy-2-phenylethyl glucosinolate;Glucobarbarin	Alkylglucosinolates	Glucosinolate
10	Lepidium graminifolium	C00007818	2-Methoxybenzyl glucosinolate	Alkylglucosinolates	Glucosinolate
10	Tropaeolum majus	C00007820	4-Methoxybenzyl glucosinolate;Glucoaubrietin	Alkylglucosinolates	Glucosinolate
10	Alyssum desertorum	C00007832	9-Methylsulfinylnonyl glucosinolate;Glucoarabin	Alkylglucosinolates	Glucosinolate
10	Lesquerella pinetorum	C00007844	6-(Methylthio)hexyl glucosinolate;Glucolesquerellin	Alkylglucosinolates	Glucosinolate
10	Arabis purpurea	C00007845	9-Methylthiononyl glucosinolate	Alkylglucosinolates	Glucosinolate
10	Reseda odorata	C00007859	2-(alpha-L-Rhamnopyranosyloxy)benzyl glucosinolate	Alkylglucosinolates	Glucosinolate
10	Coronopus squamatus	C00007863	3,4,5-Trimethoxybenzyl glucosinolate	Alkylglucosinolates	Glucosinolate
10	Lepidium graminifolium	C00007863	3,4,5-Trimethoxybenzyl glucosinolate	Alkylglucosinolates	Glucosinolate
10	Tropaeolum majus	C00032761	Benzyl isothiocyanate;Phenylmethyl isothiocyanate	Acetohydroximates	Isothiocyanate
10	Phytolacca americana	C00001606	Prebetanin	Betacyanins and derivatives	Organosulfur
11	Berteroa incana	C00001463	Glucobrassicanapin;4-Pentenyl glucosinolate	Alkylglucosinolates	Glucosinolate
11	Cardamine impatiens	C00001463	Glucobrassicanapin;4-Pentenyl glucosinolate	Alkylglucosinolates	Glucosinolate
11	Diplotaxis siifolia	C00001463	Glucobrassicanapin;4-Pentenyl glucosinolate	Alkylglucosinolates	Glucosinolate
11	Leavenworthia torulosa	C00001463	Glucobrassicanapin;4-Pentenyl glucosinolate	Alkylglucosinolates	Glucosinolate
11	Lepidium subulatum	C00001463	Glucobrassicanapin;4-Pentenyl glucosinolate	Alkylglucosinolates	Glucosinolate
11	Cheiranthus cheiri	C00001466	Glucocheirolin;3-(Methylsufonyl)propyl glucosinolate	Alkylglucosinolates	Glucosinolate
11	Erysimum capitatum	C00001466	Glucocheirolin;3-(Methylsufonyl)propyl glucosinolate	Alkylglucosinolates	Glucosinolate
11	Erysimum sisymbrioides	C00001466	Glucocheirolin;3-(Methylsufonyl)propyl glucosinolate	Alkylglucosinolates	Glucosinolate
11	Iberis crenata	C00001466	Glucocheirolin;3-(Methylsufonyl)propyl glucosinolate	Alkylglucosinolates	Glucosinolate
11	Malcolmia africana	C00001466	Glucocheirolin;3-(Methylsufonyl)propyl glucosinolate	Alkylglucosinolates	Glucosinolate
11	Malcomia littorea	C00001466	Glucocheirolin;3-(Methylsufonyl)propyl glucosinolate	Alkylglucosinolates	Glucosinolate
11	Malcomia maritima	C00001466	Glucocheirolin;3-(Methylsufonyl)propyl glucosinolate	Alkylglucosinolates	Glucosinolate
11	Teesdalia nudicaulis	C00001467	Glucocleomin;2-Hydroxy-2-methylbutyl glucosinolate	Alkylglucosinolates	Glucosinolate
11	Eruca sativa	C00001468	Glucocochlearin;1-Methylpropyl glucosinolate;Glucojiabutin;sec-Butyl glucosinolate	Alkylglucosinolates	Glucosinolate
11	Erysimum aureum	C00001468	Glucocochlearin;1-Methylpropyl glucosinolate;Glucojiabutin;sec-Butyl glucosinolate	Alkylglucosinolates	Glucosinolate
11	Alyssum peltarioides	C00001473	Glucoiberverin;3-(Methylthio)propyl glucosinolate	Alkylglucosinolates	Glucosinolate
11	Alyssum sibiricum	C00001473	Glucoiberverin;3-(Methylthio)propyl glucosinolate	Alkylglucosinolates	Glucosinolate
11	Cheiranthus kewnsis	C00001473	Glucoiberverin;3-(Methylthio)propyl glucosinolate	Alkylglucosinolates	Glucosinolate
11	Eruca sativa	C00001473	Glucoiberverin;3-(Methylthio)propyl glucosinolate	Alkylglucosinolates	Glucosinolate
11	Erysimum aureum	C00001473	Glucoiberverin;3-(Methylthio)propyl glucosinolate	Alkylglucosinolates	Glucosinolate
11	Erysimum sylvestre	C00001473	Glucoiberverin;3-(Methylthio)propyl glucosinolate	Alkylglucosinolates	Glucosinolate
11	Iberis umbellata	C00001473	Glucoiberverin;3-(Methylthio)propyl glucosinolate	Alkylglucosinolates	Glucosinolate
11	Lesquerella gracilis	C00001473	Glucoiberverin;3-(Methylthio)propyl glucosinolate	Alkylglucosinolates	Glucosinolate
11	Lesquerella lindheimeri	C00001473	Glucoiberverin;3-(Methylthio)propyl glucosinolate	Alkylglucosinolates	Glucosinolate
11	Malcomia littorea	C00001473	Glucoiberverin;3-(Methylthio)propyl glucosinolate	Alkylglucosinolates	Glucosinolate
11	Sisymbrium incanum	C00001473	Glucoiberverin;3-(Methylthio)propyl glucosinolate	Alkylglucosinolates	Glucosinolate
11	Erysimum capitatum	C00001488	Sinigrin;2-Phenylethyl glucosinolate;Allyl glucosinolate	Alkylglucosinolates	Glucosinolate
11	Erysimum odoratum	C00001488	Sinigrin;2-Phenylethyl glucosinolate;Allyl glucosinolate	Alkylglucosinolates	Glucosinolate
11	Iberis umbellata	C00001488	Sinigrin;2-Phenylethyl glucosinolate;Allyl glucosinolate	Alkylglucosinolates	Glucosinolate
11	Malcomia maritima	C00007340	3-Hydroxypropyl glucosinolate	Alkylglucosinolates	Glucosinolate
11	Teesdalia nudicaulis	C00007340	3-Hydroxypropyl glucosinolate	Alkylglucosinolates	Glucosinolate
11	Alyssum peltarioides	C00007343	Glucoiberin;3-Methylsulfinylpropyl glucosinolate	Alkylglucosinolates	Glucosinolate
11	Alyssum sibiricum	C00007343	Glucoiberin;3-Methylsulfinylpropyl glucosinolate	Alkylglucosinolates	Glucosinolate
11	Cheiranthus kewnsis	C00007343	Glucoiberin;3-Methylsulfinylpropyl glucosinolate	Alkylglucosinolates	Glucosinolate
11	Erysimum capitatum	C00007343	Glucoiberin;3-Methylsulfinylpropyl glucosinolate	Alkylglucosinolates	Glucosinolate
11	Erysimum odoratum	C00007343	Glucoiberin;3-Methylsulfinylpropyl glucosinolate	Alkylglucosinolates	Glucosinolate
11	Erysimum sisymbrioides	C00007343	Glucoiberin;3-Methylsulfinylpropyl glucosinolate	Alkylglucosinolates	Glucosinolate
11	Erysimum sylvestre	C00007343	Glucoiberin;3-Methylsulfinylpropyl glucosinolate	Alkylglucosinolates	Glucosinolate
11	Iberis crenata	C00007343	Glucoiberin;3-Methylsulfinylpropyl glucosinolate	Alkylglucosinolates	Glucosinolate
11	Iberis umbellata	C00007343	Glucoiberin;3-Methylsulfinylpropyl glucosinolate	Alkylglucosinolates	Glucosinolate
11	Lesquerella gracilis	C00007343	Glucoiberin;3-Methylsulfinylpropyl glucosinolate	Alkylglucosinolates	Glucosinolate
11	Lesquerella lindheimeri	C00007343	Glucoiberin;3-Methylsulfinylpropyl glucosinolate	Alkylglucosinolates	Glucosinolate
11	Malcolmia africana	C00007343	Glucoiberin;3-Methylsulfinylpropyl glucosinolate	Alkylglucosinolates	Glucosinolate
11	Sisymbrium incanum	C00007343	Glucoiberin;3-Methylsulfinylpropyl glucosinolate	Alkylglucosinolates	Glucosinolate
11	Teesdalia nudicaulis	C00007343	Glucoiberin;3-Methylsulfinylpropyl glucosinolate	Alkylglucosinolates	Glucosinolate
11	Cheiranthus cheiri	C00007344	Glucoerucin;4-Methylthiobutyl glucosinolate	Alkylglucosinolates	Glucosinolate
11	Eruca sativa	C00007344	Glucoerucin;4-Methylthiobutyl glucosinolate	Alkylglucosinolates	Glucosinolate
11	Malcolmia africana	C00007345	5-Methylsulfinylpentyl glucosinolate;Glucoalyssin	Alkylglucosinolates	Glucosinolate
11	Cardamine impatiens	C00007346	Benzylglucosinolate;Glucotropaeolin;Tropaeolin	Alkylglucosinolates	Glucosinolate
11	Lepidium subulatum	C00007346	Benzylglucosinolate;Glucotropaeolin;Tropaeolin	Alkylglucosinolates	Glucosinolate
11	Malcolmia africana	C00007348	6-Methylsulfinylhexyl glucosinolate;Glucohesperin	Alkylglucosinolates	Glucosinolate
11	Leavenworthia torulosa	C00007350	2-Phenylethylglucosinolate;Gluconasturtiin	Alkylglucosinolates	Glucosinolate
11	Teesdalia nudicaulis	C00007350	2-Phenylethylglucosinolate;Gluconasturtiin	Alkylglucosinolates	Glucosinolate
11	Malcomia maritima	C00007358	Glucomalcomiin;3-Benzoyloxypropyl glucosinolate	Alkylglucosinolates	Glucosinolate
11	Malcolmia africana	C00007545	Glucoraphanin;4-Methylsulphinylbutyl glucosinolate	Alkylglucosinolates	Glucosinolate
11	Cardamine impatiens	C00007586	Gluconapin;3-Butyl glucosinolate	Alkylglucosinolates	Glucosinolate
11	Diplotaxis siifolia	C00007586	Gluconapin;3-Butyl glucosinolate	Alkylglucosinolates	Glucosinolate
11	Iberis crenata	C00007586	Gluconapin;3-Butyl glucosinolate	Alkylglucosinolates	Glucosinolate
11	Lepidium subulatum	C00007586	Gluconapin;3-Butyl glucosinolate	Alkylglucosinolates	Glucosinolate
11	Berteroa incana	C00007593	5-Methylthiopentylglucosinolate;Glucoberteroin	Alkylglucosinolates	Glucosinolate
11	Erysimum odoratum	C00007788	3-Methoxycarbonylpropyl glucosinolate;Glucoerypestrin	Alkylglucosinolates	Glucosinolate
11	Diplotaxis siifolia	C00007805	4-Hydroxybenzyl glucosinolate;Glucosinalbate	Alkylglucosinolates	Glucosinolate
11	Erysimum sisymbrioides	C00007805	4-Hydroxybenzyl glucosinolate;Glucosinalbate	Alkylglucosinolates	Glucosinolate
11	Lepidium subulatum	C00007805	4-Hydroxybenzyl glucosinolate;Glucosinalbate	Alkylglucosinolates	Glucosinolate
11	Lesquerella gracilis	C00007805	4-Hydroxybenzyl glucosinolate;Glucosinalbate	Alkylglucosinolates	Glucosinolate
11	Malcolmia africana	C00007805	4-Hydroxybenzyl glucosinolate;Glucosinalbate	Alkylglucosinolates	Glucosinolate
11	Malcomia littorea	C00007805	4-Hydroxybenzyl glucosinolate;Glucosinalbate	Alkylglucosinolates	Glucosinolate
11	Lepidium subulatum	C00007819	3-Methoxybenzyl glucosinolate;Glucolimnathin	Alkylglucosinolates	Glucosinolate
11	Malcolmia africana	C00007852	1-Pentenyl glucosinolate	Glucosinolates	Glucosinolate
12	Cochlearia officinalis	C00000126	Neoglucobrassicin;1-Methoxy-3-indolylmethylglucosinolate	Alkylglucosinolates	Glucosinolate
12	Codonocarpus cotinifolius	C00001467	Glucocleomin;2-Hydroxy-2-methylbutyl glucosinolate	Alkylglucosinolates	Glucosinolate
12	Dentaria laciniata	C00001467	Glucocleomin;2-Hydroxy-2-methylbutyl glucosinolate	Alkylglucosinolates	Glucosinolate
12	Drypetes roxburghii	C00001467	Glucocleomin;2-Hydroxy-2-methylbutyl glucosinolate	Alkylglucosinolates	Glucosinolate
12	Codonocarpus cotinifolius	C00001468	Glucocochlearin;1-Methylpropyl glucosinolate;Glucojiabutin;sec-Butyl glucosinolate	Alkylglucosinolates	Glucosinolate
12	Thelypodium ambiguum	C00001468	Glucocochlearin;1-Methylpropyl glucosinolate;Glucojiabutin;sec-Butyl glucosinolate	Alkylglucosinolates	Glucosinolate
12	Cochlearia officinalis	C00001469	Glucoconringiin;2-Hydroxy-2-methylpropyl glucosinolate	Alkylglucosinolates	Glucosinolate
12	Dentaria laciniata	C00001469	Glucoconringiin;2-Hydroxy-2-methylpropyl glucosinolate	Alkylglucosinolates	Glucosinolate
12	Sisymbrium crassifolium	C00001469	Glucoconringiin;2-Hydroxy-2-methylpropyl glucosinolate	Alkylglucosinolates	Glucosinolate
12	Sisymbrium polyceratium	C00001469	Glucoconringiin;2-Hydroxy-2-methylpropyl glucosinolate	Alkylglucosinolates	Glucosinolate
12	Barbarea intermedia	C00001473	Glucoiberverin;3-(Methylthio)propyl glucosinolate	Alkylglucosinolates	Glucosinolate
12	Sisymbrium loesilii	C00001477	Gluconapoleiferin;2-Hydroxy-4-pentenyl glucosinolate	Alkylglucosinolates	Glucosinolate
12	Alyssum perennial	C00001479	Glucoputranjivin;1-Methylethyl glucosinolate;isopropyl glucosinolate	Alkylglucosinolates	Glucosinolate
12	Barbarea intermedia	C00001479	Glucoputranjivin;1-Methylethyl glucosinolate;isopropyl glucosinolate	Alkylglucosinolates	Glucosinolate
12	Barbarea stricta	C00001479	Glucoputranjivin;1-Methylethyl glucosinolate;isopropyl glucosinolate	Alkylglucosinolates	Glucosinolate
12	Brassica hirta	C00001479	Glucoputranjivin;1-Methylethyl glucosinolate;isopropyl glucosinolate	Alkylglucosinolates	Glucosinolate
12	Brassica nigra	C00001479	Glucoputranjivin;1-Methylethyl glucosinolate;isopropyl glucosinolate	Alkylglucosinolates	Glucosinolate
12	Bunias orientalis	C00001479	Glucoputranjivin;1-Methylethyl glucosinolate;isopropyl glucosinolate	Alkylglucosinolates	Glucosinolate
12	Capparis cartilaginea	C00001479	Glucoputranjivin;1-Methylethyl glucosinolate;isopropyl glucosinolate	Alkylglucosinolates	Glucosinolate
12	Cochlearia officinalis	C00001479	Glucoputranjivin;1-Methylethyl glucosinolate;isopropyl glucosinolate	Alkylglucosinolates	Glucosinolate
12	Drypetes roxburghii	C00001479	Glucoputranjivin;1-Methylethyl glucosinolate;isopropyl glucosinolate	Alkylglucosinolates	Glucosinolate
12	Lesquerella ludoviciana	C00001479	Glucoputranjivin;1-Methylethyl glucosinolate;isopropyl glucosinolate	Alkylglucosinolates	Glucosinolate
12	Matthiola fruticulosa	C00001479	Glucoputranjivin;1-Methylethyl glucosinolate;isopropyl glucosinolate	Alkylglucosinolates	Glucosinolate
12	Matthiola fruticulosa	C00001481	Glucoraphenin;4-Methylsufinyl-3-butenyl glucosinolate	Alkylglucosinolates	Glucosinolate
12	Selenia grandis	C00001486	Progoitrin;2(R)-2-Hydroxy 3-butenyl glucosinolate	Alkylglucosinolates	Glucosinolate
12	Brassica hirta	C00001487	Sinalbin	Glucosinolates	Glucosinolate
12	Barbarea intermedia	C00001488	Sinigrin;2-Phenylethyl glucosinolate;Allyl glucosinolate	Alkylglucosinolates	Glucosinolate
12	Barbarea stricta	C00001488	Sinigrin;2-Phenylethyl glucosinolate;Allyl glucosinolate	Alkylglucosinolates	Glucosinolate
12	Brassica hirta	C00001488	Sinigrin;2-Phenylethyl glucosinolate;Allyl glucosinolate	Alkylglucosinolates	Glucosinolate
12	Brassica nigra	C00001488	Sinigrin;2-Phenylethyl glucosinolate;Allyl glucosinolate	Alkylglucosinolates	Glucosinolate
12	Lesquerella ludoviciana	C00001488	Sinigrin;2-Phenylethyl glucosinolate;Allyl glucosinolate	Alkylglucosinolates	Glucosinolate
12	Sisymbrium loesilii	C00001488	Sinigrin;2-Phenylethyl glucosinolate;Allyl glucosinolate	Alkylglucosinolates	Glucosinolate
12	Thelypodium ambiguum	C00001488	Sinigrin;2-Phenylethyl glucosinolate;Allyl glucosinolate	Alkylglucosinolates	Glucosinolate
12	Lesquerella ludoviciana	C00007343	Glucoiberin;3-Methylsulfinylpropyl glucosinolate	Alkylglucosinolates	Glucosinolate
12	Matthiola fruticulosa	C00007344	Glucoerucin;4-Methylthiobutyl glucosinolate	Alkylglucosinolates	Glucosinolate
12	Lesquerella ludoviciana	C00007345	5-Methylsulfinylpentyl glucosinolate;Glucoalyssin	Alkylglucosinolates	Glucosinolate
12	Barbarea intermedia	C00007350	2-Phenylethylglucosinolate;Gluconasturtiin	Alkylglucosinolates	Glucosinolate
12	Barbarea stricta	C00007350	2-Phenylethylglucosinolate;Gluconasturtiin	Alkylglucosinolates	Glucosinolate
12	Brassica hirta	C00007350	2-Phenylethylglucosinolate;Gluconasturtiin	Alkylglucosinolates	Glucosinolate
12	Brassica nigra	C00007350	2-Phenylethylglucosinolate;Gluconasturtiin	Alkylglucosinolates	Glucosinolate
12	Leavenworthia alabamica	C00007350	2-Phenylethylglucosinolate;Gluconasturtiin	Alkylglucosinolates	Glucosinolate
12	Matthiola fruticulosa	C00007350	2-Phenylethylglucosinolate;Gluconasturtiin	Alkylglucosinolates	Glucosinolate
12	Selenia grandis	C00007350	2-Phenylethylglucosinolate;Gluconasturtiin	Alkylglucosinolates	Glucosinolate
12	Bunias orientalis	C00007545	Glucoraphanin;4-Methylsulphinylbutyl glucosinolate	Alkylglucosinolates	Glucosinolate
12	Lesquerella ludoviciana	C00007545	Glucoraphanin;4-Methylsulphinylbutyl glucosinolate	Alkylglucosinolates	Glucosinolate
12	Alyssum perennial	C00007586	Gluconapin;3-Butyl glucosinolate	Alkylglucosinolates	Glucosinolate
12	Brassica nigra	C00007586	Gluconapin;3-Butyl glucosinolate	Alkylglucosinolates	Glucosinolate
12	Sisymbrium loesilii	C00007799	1-Ethyl-2-hydroxyethyl glucosinolate;Glucosisaustricin	Alkylglucosinolates	Glucosinolate
12	Sisymbrium polyceratium	C00007799	1-Ethyl-2-hydroxyethyl glucosinolate;Glucosisaustricin	Alkylglucosinolates	Glucosinolate
12	Bunias orientalis	C00007805	4-Hydroxybenzyl glucosinolate;Glucosinalbate	Alkylglucosinolates	Glucosinolate
12	Codonocarpus cotinifolius	C00007805	4-Hydroxybenzyl glucosinolate;Glucosinalbate	Alkylglucosinolates	Glucosinolate
12	Crambe abyssinica	C00007805	4-Hydroxybenzyl glucosinolate;Glucosinalbate	Alkylglucosinolates	Glucosinolate
12	Dentaria laciniata	C00007805	4-Hydroxybenzyl glucosinolate;Glucosinalbate	Alkylglucosinolates	Glucosinolate
12	Leavenworthia alabamica	C00007805	4-Hydroxybenzyl glucosinolate;Glucosinalbate	Alkylglucosinolates	Glucosinolate
12	Selenia grandis	C00007805	4-Hydroxybenzyl glucosinolate;Glucosinalbate	Alkylglucosinolates	Glucosinolate
12	Sisymbrium crassifolium	C00007805	4-Hydroxybenzyl glucosinolate;Glucosinalbate	Alkylglucosinolates	Glucosinolate
12	Capparis cartilaginea	C00007824	2-Methylbutyl glucosinolate	Alkylglucosinolates	Glucosinolate
12	Cochlearia officinalis	C00007824	2-Methylbutyl glucosinolate	Alkylglucosinolates	Glucosinolate
12	Dentaria laciniata	C00007826	1-Methyl-2-hydroxyetyl glucosinolate;Glucosisymbrin	Alkylglucosinolates	Glucosinolate
12	Leavenworthia alabamica	C00007826	1-Methyl-2-hydroxyetyl glucosinolate;Glucosisymbrin	Alkylglucosinolates	Glucosinolate
12	Sisymbrium crassifolium	C00007826	1-Methyl-2-hydroxyetyl glucosinolate;Glucosisymbrin	Alkylglucosinolates	Glucosinolate
12	Sisymbrium loesilii	C00007826	1-Methyl-2-hydroxyetyl glucosinolate;Glucosisymbrin	Alkylglucosinolates	Glucosinolate
12	Sisymbrium polyceratium	C00007826	1-Methyl-2-hydroxyetyl glucosinolate;Glucosisymbrin	Alkylglucosinolates	Glucosinolate
12	Matthiola fruticulosa	C00007841	4-Methylthio-3-butenyl glucosinolate	Alkylglucosinolates	Glucosinolate
12	Capparis cartilaginea	C00007857	n-Propyl glucosinolate	Alkylglucosinolates	Glucosinolate
12	Crambe abyssinica	C00007864	Epiprogoitrin;2(S)-2-Hydroxy-3-butenyl glucosinolate	Alkylglucosinolates	Glucosinolate
12	Selenia grandis	C00007864	Epiprogoitrin;2(S)-2-Hydroxy-3-butenyl glucosinolate	Alkylglucosinolates	Glucosinolate
12	Brassica nigra	C00027108	Brassilexin	Indoles	Phytoalexin
12	Brassica nigra	C00033745	Cyclobrassinin	3-alkylindoles	Phytoalexin
13	Pluchea dioscorides	C00004947	Kaempferol 3,7-di-O-sulfate	Flavones and Flavonols	Flavonoid
13	Ammi visnaga	C00004949	Rhamnocitrin 3-O-sulfate	Flavones and Flavonols	Flavonoid
13	Ammi visnaga	C00004956	Quercetin 3-O-sulfate	Flavones and Flavonols	Flavonoid
13	Flaveria bidentis	C00004956	Quercetin 3-O-sulfate	Flavones and Flavonols	Flavonoid
13	Flaveria bidentis	C00004959	Quercetin 3,7-di-O-sulfate	Flavones and Flavonols	Flavonoid
13	Iphiona scabra	C00004959	Quercetin 3,7-di-O-sulfate	Flavones and Flavonols	Flavonoid
13	Pluchea dioscorides	C00004959	Quercetin 3,7-di-O-sulfate	Flavones and Flavonols	Flavonoid
13	Flaveria bidentis	C00004961	Quercetin 3,4'-di-O-sulfate	Flavones and Flavonols	Flavonoid
13	Flaveria bidentis	C00004962	Quercetin 3,7,3'-tri-O-sulfate	Flavones and Flavonols	Flavonoid
13	Flaveria bidentis	C00004963	Quercetin 3,7,4'-tri-O-sulfate	Flavones and Flavonols	Flavonoid
13	Iphiona scabra	C00004963	Quercetin 3,7,4'-tri-O-sulfate	Flavones and Flavonols	Flavonoid
13	Flaveria bidentis	C00004964	Quercetin 3-acetate 7,3',4'-tri-O-sulfate	Flavones and Flavonols	Flavonoid
13	Flaveria bidentis	C00004965	Quercetin 3,7,3',4'-tetra-O-sulfate	Flavones and Flavonols	Flavonoid
13	Ammi visnaga	C00004966	Rhamnetin 3-O-sulfate	Flavones and Flavonols	Flavonoid
13	Flaveria bidentis	C00004968	Persicarin	3-sulfated flavonoids	Flavonoid
13	Iphiona scabra	C00004968	Persicarin	3-sulfated flavonoids	Flavonoid
13	Pluchea dioscorides	C00004968	Persicarin	3-sulfated flavonoids	Flavonoid
13	Polygonum hydropiper	C00004968	Persicarin	3-sulfated flavonoids	Flavonoid
13	Senecio spp.	C00004968	Persicarin	3-sulfated flavonoids	Flavonoid
13	Flaveria bidentis	C00004970	Isorhamnetin 3,7-di-O-sulfate	Flavones and Flavonols	Flavonoid
13	Iphiona scabra	C00004970	Isorhamnetin 3,7-di-O-sulfate	Flavones and Flavonols	Flavonoid
13	Pluchea dioscorides	C00004970	Isorhamnetin 3,7-di-O-sulfate	Flavones and Flavonols	Flavonoid
13	Senecio spp.	C00004970	Isorhamnetin 3,7-di-O-sulfate	Flavones and Flavonols	Flavonoid
13	Iphiona scabra	C00004971	Isorhamnetin 3,4'-di-O-sulfate	Flavones and Flavonols	Flavonoid
13	Iphiona scabra	C00004972	Isorhamnetin 3,7,4'-tri-O-sulfate	Flavones and Flavonols	Flavonoid
13	Polygonum hydropiper	C00004974	Rhamnazin 3-O-sulfate	Flavones and Flavonols	Flavonoid
13	Brickellia californica	C00004978	Patuletin 3-O-sulfate	Flavones and Flavonols	Flavonoid
13	Lasthenia conjugens	C00004979	Patuletin 7-O-sulfate	Flavones and Flavonols	Flavonoid
13	Lasthenia fremontii	C00004979	Patuletin 7-O-sulfate	Flavones and Flavonols	Flavonoid
13	Brickellia veronicifolia	C00004981	Eupatolitin 3-O-sulfate	Flavones and Flavonols	Flavonoid
13	Brickellia veronicifolia	C00004984	Veronicafolin 3-O-sulfate	Flavones and Flavonols	Flavonoid
13	Brickellia californica	C00004985	Eupatin 3-O-sulfate	Flavones and Flavonols	Flavonoid
13	Polygonum hydropiper	C00006073	Tamarixetin 3-glucoside-7-sulfate;Quercetin 4'-methyl ether 3-glucoside-7-sulfate;3-(beta-D-Glucopyranosyloxy)-5-hydroxy-2-(3-hydroxy-4-methoxyphenyl)-7-(sulfooxy)-4H-1-benzopyran-4-one	Flavones and Flavonols	Flavonoid
13	Lasthenia conjugens	C00006074	Patuletin 3-glucoside-7-sulfate	Flavones and Flavonols	Flavonoid
13	Lasthenia fremontii	C00006074	Patuletin 3-glucoside-7-sulfate	Flavones and Flavonols	Flavonoid
13	Centaurea bracteata	C00013898	Quercetin 3-glucoside-3'-sulfate;3-(beta-D-Glucopyranosyloxy)-5,7-dihydroxy-2-[4-hydroxy-3-(sulfooxy)phenyl]-4H-1-benzopyran-4-one	Flavones and Flavonols	Flavonoid
13	Centaurea bracteata	C00013955	Axillarin 7-sulfate;Quercetagetin 3,6-dimethyl ether 7-sulfate;2-(3,4-Dihydroxyphenyl)-5-hydroxy-3,6-dimethoxy-7-(sulfooxy)-4H-1-benzopyran-4-one	Flavones and Flavonols	Flavonoid
14	Arabidopsis thaliana	C00001351	L-Cysteine	Cysteine and derivatives	Amino acid, peptide and analog
14	Arabidopsis thaliana	C00001365	L-Homocysteine	Alpha amino acids	Amino acid, peptide and analog
14	Arabidopsis thaliana	C00001379	L-Methionine;Methionine	Methionine and derivatives	Amino acid, peptide and analog
14	Arabidopsis thaliana	C00001518	L-Glutathione	Peptides	Amino acid, peptide and analog
14	Arabidopsis thaliana	C00007323	D-Cysteine	Cysteine and derivatives	Amino acid, peptide and analog
14	Arabidopsis thaliana	C00007448	4'-Phosphopantetheine;D-Panthteine 4'-phosphate	Beta amino acids and derivatives	Amino acid, peptide and analog
14	Arabidopsis thaliana	C00007449	4-Thiazolidinecarboxylic acid	Alpha amino acids and derivatives	Amino acid, peptide and analog
14	Arabidopsis thaliana	C00007464	3-Mercaptopyruvic acid	Alpha-keto acids and derivatives	Amino acid, peptide and analog
14	Arabidopsis thaliana	C00007498	L-Cystathionine	Cysteine and derivatives	Amino acid, peptide and analog
14	Arabidopsis thaliana	C00007507	L-gamma-Glutamyl-L-cysteine	N-acyl-alpha amino acids	Amino acid, peptide and analog
14	Arabidopsis thaliana	C00007594	Dihomomethionine	Alpha amino acids	Amino acid, peptide and analog
14	Arabidopsis thaliana	C00007641	Tetrahomomethionine	Alpha amino acids	Amino acid, peptide and analog
14	Arabidopsis thaliana	C00007649	Hexahomomethionine	Alpha amino acids	Amino acid, peptide and analog
14	Arabidopsis thaliana	C00007652	Pentahomomethionine	Alpha amino acids	Amino acid, peptide and analog
14	Arabidopsis thaliana	C00007257	3'-Dephospho-CoA	2,3,4-saturated fatty acyl CoAs	Coenzyme
14	Arabidopsis thaliana	C00007258	D-Coenzyme A;Coenzyme ASH	Coenzyme A and derivatives	Coenzyme
14	Arabidopsis thaliana	C00007259	Acetyl-CoA	Acyl CoAs	Coenzyme
14	Arabidopsis thaliana	C00007260	Malonyl CoA	Acyl CoAs	Coenzyme
14	Arabidopsis thaliana	C00007264	Feruloyl-CoA	2-enoyl CoAs	Coenzyme
14	Arabidopsis thaliana	C00007269	Acetoacetyl-CoA	3-oxo-acyl CoAs	Coenzyme
14	Arabidopsis thaliana	C00007270	3-Hydroxy-3-methylglutaryl CoA	3-hydroxy-3-alkylglutaryl CoAs	Coenzyme
14	Arabidopsis thaliana	C00007280	4-Coumaroyl-CoA;p-Coumaroyl-CoA	2-enoyl CoAs	Coenzyme
14	Arabidopsis thaliana	C00007281	Caffeoyl-CoA	Acyl CoAs	Coenzyme
14	Arabidopsis thaliana	C00007283	Sinapoyl-CoA	trans-2-enoyl CoAs	Coenzyme
14	Arabidopsis thaliana	C00007361	5-Hydroxyferuloyl-CoA	Acyl CoAs	Coenzyme
14	Arabidopsis thaliana	C00007462	Coenzyme A;Palmitoyl CoA;Palmityl-CoA	Lineolic acids and derivatives	Coenzyme
14	Arabidopsis thaliana	C00000125	Glucobrassicin;Glucobrassicine;3-Indolylmethylglucosinolate	Alkylglucosinolates	Glucosinolate
14	Arabidopsis thaliana	C00000126	Neoglucobrassicin;1-Methoxy-3-indolylmethylglucosinolate	Alkylglucosinolates	Glucosinolate
14	Arabidopsis thaliana	C00000128	4-Methoxyglucobrassicin;4-Methoxy-3-indolylmethylglucosinolate	Alkylglucosinolates	Glucosinolate
14	Arabidopsis thaliana	C00001486	Progoitrin;2(R)-2-Hydroxy 3-butenyl glucosinolate	Alkylglucosinolates	Glucosinolate
14	Arabidopsis thaliana	C00001488	Sinigrin;2-Phenylethyl glucosinolate;Allyl glucosinolate	Alkylglucosinolates	Glucosinolate
14	Arabidopsis thaliana	C00007340	3-Hydroxypropyl glucosinolate	Alkylglucosinolates	Glucosinolate
14	Arabidopsis thaliana	C00007341	2-Methylsulfinylethyl glucosinolate	Alkylglucosinolates	Glucosinolate
14	Arabidopsis thaliana	C00007342	4-Hydroxybutylglucosinolate	Alkylglucosinolates	Glucosinolate
14	Arabidopsis thaliana	C00007343	Glucoiberin;3-Methylsulfinylpropyl glucosinolate	Alkylglucosinolates	Glucosinolate
14	Arabidopsis thaliana	C00007344	Glucoerucin;4-Methylthiobutyl glucosinolate	Alkylglucosinolates	Glucosinolate
14	Arabidopsis thaliana	C00007345	5-Methylsulfinylpentyl glucosinolate;Glucoalyssin	Alkylglucosinolates	Glucosinolate
14	Arabidopsis thaliana	C00007346	Benzylglucosinolate;Glucotropaeolin;Tropaeolin	Alkylglucosinolates	Glucosinolate
14	Arabidopsis thaliana	C00007348	6-Methylsulfinylhexyl glucosinolate;Glucohesperin	Alkylglucosinolates	Glucosinolate
14	Arabidopsis thaliana	C00007350	2-Phenylethylglucosinolate;Gluconasturtiin	Alkylglucosinolates	Glucosinolate
14	Arabidopsis thaliana	C00007352	7-(Methylsulfinyl)heptyl glucosinolate;Glucoibarin	Alkylglucosinolates	Glucosinolate
14	Arabidopsis thaliana	C00007353	7-Methylthioheptyl glucosinolate	Alkylglucosinolates	Glucosinolate
14	Arabidopsis thaliana	C00007355	8-Methylsulfinyloctyl glucosinolate;Glucohirsutin	Alkylglucosinolates	Glucosinolate
14	Arabidopsis thaliana	C00007356	8-Methylthio-octyl glucosinolate	Alkylglucosinolates	Glucosinolate
14	Arabidopsis thaliana	C00007358	Glucomalcomiin;3-Benzoyloxypropyl glucosinolate	Alkylglucosinolates	Glucosinolate
14	Arabidopsis thaliana	C00007359	4-Benzoyloxybutyl glucosinolate	Alkylglucosinolates	Glucosinolate
14	Arabidopsis thaliana	C00007398	3-Indolylmethyldesulfoglucosinolate	Glucosinolates	Glucosinolate
14	Arabidopsis thaliana	C00007545	Glucoraphanin;4-Methylsulphinylbutyl glucosinolate	Alkylglucosinolates	Glucosinolate
14	Arabidopsis thaliana	C00007586	Gluconapin;3-Butyl glucosinolate	Alkylglucosinolates	Glucosinolate
14	Arabidopsis thaliana	C00007593	5-Methylthiopentylglucosinolate;Glucoberteroin	Alkylglucosinolates	Glucosinolate
14	Arabidopsis thaliana	C00007624	5-Methylthiopentyldesulfoglucosinolate	Thioglycosides	Glucosinolate
14	Arabidopsis thaliana	C00007669	2-Benzoyloxy-3-butenyl glucosinolate	Alkylglucosinolates	Glucosinolate
14	Arabidopsis thaliana	C00007673	Desulfobenzylglucosinolate	Desulfoglucotropeolin	Glucosinolate
14	Arabidopsis thaliana	C00007672	Phenylacetothiohydroximate	Acetohydroximates	Isothiocyanate
14	Arabidopsis thaliana	C00007675	Isothiocyanate	Isothiocyanates	Isothiocyanate
14	Arabidopsis thaliana	C00000756	Biotin	Biotin and derivatives	Organosulfur
14	Arabidopsis thaliana	C00007230	S-Adenosyl-L-homocysteine	5'-deoxy-5'-thionucleosides	Organosulfur
14	Arabidopsis thaliana	C00007266	Hydrogen sulfide	Inorganic sulfides	Organosulfur
14	Arabidopsis thaliana	C00007347	S-Adenosyl-L-methionine	5'-deoxy-5'-thionucleosides	Organosulfur
14	Arabidopsis thaliana	C00007397	3-Indolylmethylthiohydroximate	Indoles	Organosulfur
14	Arabidopsis thaliana	C00007399	6-Methylthiohexanaldoxime	Methyl sulfide	Organosulfur
14	Arabidopsis thaliana	C00007400	5-Methylthiopentanaldoxime	Methyl sulfide	Organosulfur
14	Arabidopsis thaliana	C00007446	3'-phosphoadenosine 5'-phosphosulfate;PAPS	Purine ribonucleoside 3',5'-bisphosphates	Organosulfur
14	Arabidopsis thaliana	C00007474	2-Oxo-4-(methylthio)butanoic acid;4-(Methylthio)-2-oxobutanoic acid	Thia fatty acids	Organosulfur
14	Arabidopsis thaliana	C00007476	5-(Methylthio)-2-oxo-pentanoic acid	Thia fatty acids	Organosulfur
14	Arabidopsis thaliana	C00007530	Sulfate	Inorganic oxides	Organosulfur
14	Arabidopsis thaliana	C00007581	2-Thioxo1,3-thiazolidine-4-carboxylic acid	Thiophenes	Organosulfur
14	Arabidopsis thaliana	C00007640	UDP-Sulfoquinovose	Quinovose	Organosulfur
14	Arabidopsis thaliana	C00007642	2-(5'-methylthio)pentylmalic acid	Dicarboxylic acid	Organosulfur
14	Arabidopsis thaliana	C00007643	2-Oxo-8-methylthiooctanoic acid;8-Methylthio-2-octanoic acid	Thia fatty acids	Organosulfur
14	Arabidopsis thaliana	C00007644	2-(4'-Methylthio)butylmalic acid	Dicarboxylic acid	Organosulfur
14	Arabidopsis thaliana	C00007645	2-Oxo-7-methylthioheptanoic acid;7-Methylthio-2-heptanoic acid	Thia fatty acids	Organosulfur
14	Arabidopsis thaliana	C00007646	2-(3'-Methylthio)propylmalic acid	Dicarboxylic acid	Organosulfur
14	Arabidopsis thaliana	C00007647	2-(2'-Methylthio)ethylmalic acid	Dicarboxylic acid	Organosulfur
14	Arabidopsis thaliana	C00007648	2-Oxo-6-methylthiohexanoic acid;6-Methylthio-2-oxohexanoic acid	Thia fatty acids	Organosulfur
14	Arabidopsis thaliana	C00007650	2-(7'-Methylthio)heptylmalic acid	Dicarboxylic acid	Organosulfur
14	Arabidopsis thaliana	C00007651	2-Oxo-10-methylthiodecaonoic acid;10Methylthio-2-decanoic acid	Thia fatty acids	Organosulfur
14	Arabidopsis thaliana	C00007653	2-(6'-Methylthio)hexylmalic acid	Dicarboxylic acid	Organosulfur
14	Arabidopsis thaliana	C00007654	2-Oxo-9-methylthiononanoic acid;9-Methylthio-2-nonanoic acid	Thia fatty acids	Organosulfur
14	Arabidopsis thaliana	C00007667	5-Methylsufinylpentyl nitrile	Unclassified organosulfur	Organosulfur
14	Arabidopsis thaliana	C00007668	3,4-Epithiobutyl nitrile	Unclassified organosulfur	Organosulfur
14	Arabidopsis thaliana	C00007676	8-Methylthiooctanaldoxime	Omega-(methylsulfanyl)-(E)-alkanal oxime	Organosulfur
14	Arabidopsis thaliana	C00007677	9-Methylthiononanaldoxime	Omega-(methylsulfanyl)-(E)-alkanal oxime	Organosulfur
14	Arabidopsis thaliana	C00007330	Camalexin	Indoles	Phytoalexin
14	Arabidopsis thaliana	C00007582	2-(Indole-3-yl)-4,5-dihydro-1,3-thiazole-4-carboxylic acid	Camalexin	Phytoalexin
14	Arabidopsis thaliana	C00034193	Rapalexin A	Isothiocyanates	Phytoalexin
14	Arabidopsis thaliana	C00036838	Brassitin	3-alkylindoles	Phytoalexin
14	Arabidopsis thaliana	C00007445	Adenosine 5'-phosphosulfate	Carotenes	Terpenoid
15	Neslia paniculata	C00001466	Glucocheirolin;3-(Methylsufonyl)propyl glucosinolate	Alkylglucosinolates	Glucosinolate
15	Arabis alpina	C00001473	Glucoiberverin;3-(Methylthio)propyl glucosinolate	Alkylglucosinolates	Glucosinolate
15	Arabis stelleri	C00001473	Glucoiberverin;3-(Methylthio)propyl glucosinolate	Alkylglucosinolates	Glucosinolate
15	Neslia paniculata	C00007343	Glucoiberin;3-Methylsulfinylpropyl glucosinolate	Alkylglucosinolates	Glucosinolate
15	Camelina sativa	C00007344	Glucoerucin;4-Methylthiobutyl glucosinolate	Alkylglucosinolates	Glucosinolate
15	Biscutella laevigata	C00007350	2-Phenylethylglucosinolate;Gluconasturtiin	Alkylglucosinolates	Glucosinolate
15	Rorippa indica	C00007350	2-Phenylethylglucosinolate;Gluconasturtiin	Alkylglucosinolates	Glucosinolate
15	Rorippa globosa	C00007352	7-(Methylsulfinyl)heptyl glucosinolate;Glucoibarin	Alkylglucosinolates	Glucosinolate
15	Arabis nipponica	C00007355	8-Methylsulfinyloctyl glucosinolate;Glucohirsutin	Alkylglucosinolates	Glucosinolate
15	Arabis stelleri	C00007355	8-Methylsulfinyloctyl glucosinolate;Glucohirsutin	Alkylglucosinolates	Glucosinolate
15	Biscutella auriculata	C00007355	8-Methylsulfinyloctyl glucosinolate;Glucohirsutin	Alkylglucosinolates	Glucosinolate
15	Biscutella laevigata	C00007355	8-Methylsulfinyloctyl glucosinolate;Glucohirsutin	Alkylglucosinolates	Glucosinolate
15	Rorippa dubia	C00007355	8-Methylsulfinyloctyl glucosinolate;Glucohirsutin	Alkylglucosinolates	Glucosinolate
15	Rorippa globosa	C00007355	8-Methylsulfinyloctyl glucosinolate;Glucohirsutin	Alkylglucosinolates	Glucosinolate
15	Rorippa indica	C00007355	8-Methylsulfinyloctyl glucosinolate;Glucohirsutin	Alkylglucosinolates	Glucosinolate
15	Rorippa sylvestris	C00007355	8-Methylsulfinyloctyl glucosinolate;Glucohirsutin	Alkylglucosinolates	Glucosinolate
15	Tchihatchewia isatidea	C00007355	8-Methylsulfinyloctyl glucosinolate;Glucohirsutin	Alkylglucosinolates	Glucosinolate
15	Arabis nipponica	C00007356	8-Methylthio-octyl glucosinolate	Alkylglucosinolates	Glucosinolate
15	Arabis stelleri	C00007356	8-Methylthio-octyl glucosinolate	Alkylglucosinolates	Glucosinolate
15	Rorippa indica	C00007356	8-Methylthio-octyl glucosinolate	Alkylglucosinolates	Glucosinolate
15	Rorippa sylvestris	C00007356	8-Methylthio-octyl glucosinolate	Alkylglucosinolates	Glucosinolate
15	Arabis nipponica	C00007805	4-Hydroxybenzyl glucosinolate;Glucosinalbate	Alkylglucosinolates	Glucosinolate
15	Arabis stelleri	C00007805	4-Hydroxybenzyl glucosinolate;Glucosinalbate	Alkylglucosinolates	Glucosinolate
15	Biscutella laevigata	C00007805	4-Hydroxybenzyl glucosinolate;Glucosinalbate	Alkylglucosinolates	Glucosinolate
15	Heliophila amplexicaulis	C00007805	4-Hydroxybenzyl glucosinolate;Glucosinalbate	Alkylglucosinolates	Glucosinolate
15	Rorippa dubia	C00007805	4-Hydroxybenzyl glucosinolate;Glucosinalbate	Alkylglucosinolates	Glucosinolate
15	Rorippa globosa	C00007805	4-Hydroxybenzyl glucosinolate;Glucosinalbate	Alkylglucosinolates	Glucosinolate
15	Tchihatchewia isatidea	C00007805	4-Hydroxybenzyl glucosinolate;Glucosinalbate	Alkylglucosinolates	Glucosinolate
15	Arabis nipponica	C00007822	2-(4-Methoxyphenyl)-2-hydroxyethyl glucosinolate	Alkylglucosinolates	Glucosinolate
15	Arabis stelleri	C00007822	2-(4-Methoxyphenyl)-2-hydroxyethyl glucosinolate	Alkylglucosinolates	Glucosinolate
15	Arabis alpina	C00007831	Glucocamelinin	Alkylglucosinolates	Glucosinolate
15	Camelina microcarpa	C00007831	Glucocamelinin	Alkylglucosinolates	Glucosinolate
15	Camelina rumelica	C00007831	Glucocamelinin	Alkylglucosinolates	Glucosinolate
15	Camelina sativa	C00007831	Glucocamelinin	Alkylglucosinolates	Glucosinolate
15	Neslia paniculata	C00007831	Glucocamelinin	Alkylglucosinolates	Glucosinolate
15	Arabis alpina	C00007832	9-Methylsulfinylnonyl glucosinolate;Glucoarabin	Alkylglucosinolates	Glucosinolate
15	Biscutella auriculata	C00007832	9-Methylsulfinylnonyl glucosinolate;Glucoarabin	Alkylglucosinolates	Glucosinolate
15	Biscutella laevigata	C00007832	9-Methylsulfinylnonyl glucosinolate;Glucoarabin	Alkylglucosinolates	Glucosinolate
15	Camelina rumelica	C00007832	9-Methylsulfinylnonyl glucosinolate;Glucoarabin	Alkylglucosinolates	Glucosinolate
15	Camelina sativa	C00007832	9-Methylsulfinylnonyl glucosinolate;Glucoarabin	Alkylglucosinolates	Glucosinolate
15	Neslia paniculata	C00007832	9-Methylsulfinylnonyl glucosinolate;Glucoarabin	Alkylglucosinolates	Glucosinolate
15	Rorippa dubia	C00007832	9-Methylsulfinylnonyl glucosinolate;Glucoarabin	Alkylglucosinolates	Glucosinolate
15	Rorippa globosa	C00007832	9-Methylsulfinylnonyl glucosinolate;Glucoarabin	Alkylglucosinolates	Glucosinolate
15	Camelina microcarpa	C00007834	11-(Methylsulfinyl)undecyl glucosinolate	Alkylglucosinolates	Glucosinolate
15	Camelina rumelica	C00007834	11-(Methylsulfinyl)undecyl glucosinolate	Alkylglucosinolates	Glucosinolate
15	Neslia paniculata	C00007834	11-(Methylsulfinyl)undecyl glucosinolate	Alkylglucosinolates	Glucosinolate
15	Heliophila amplexicaulis	C00007838	9-(Methylsulfonyl)nonyl glucosinolate	Alkylglucosinolates	Glucosinolate
15	Heliophila amplexicaulis	C00007839	8-(Methylsulfonyl)octyl glucosinolate	Alkylglucosinolates	Glucosinolate
15	Arabis alpina	C00007845	9-Methylthiononyl glucosinolate	Alkylglucosinolates	Glucosinolate
15	Rorippa sylvestris	C00000138	(R)-8-Methylsulfinyloctyl isothiocyanate	Sulfoxides	Isothiocyanate
16	Arabis turrita	C00001473	Glucoiberverin;3-(Methylthio)propyl glucosinolate	Alkylglucosinolates	Glucosinolate
16	Arabis amplexicaulis	C00007355	8-Methylsulfinyloctyl glucosinolate;Glucohirsutin	Alkylglucosinolates	Glucosinolate
16	Arabis turrita	C00007355	8-Methylsulfinyloctyl glucosinolate;Glucohirsutin	Alkylglucosinolates	Glucosinolate
16	Arabis amplexicaulis	C00007356	8-Methylthio-octyl glucosinolate	Alkylglucosinolates	Glucosinolate
16	Arabis turrita	C00007356	8-Methylthio-octyl glucosinolate	Alkylglucosinolates	Glucosinolate
16	Arabis amplexicaulis	C00007805	4-Hydroxybenzyl glucosinolate;Glucosinalbate	Alkylglucosinolates	Glucosinolate
16	Arabis amplexicaulis	C00007822	2-(4-Methoxyphenyl)-2-hydroxyethyl glucosinolate	Alkylglucosinolates	Glucosinolate
16	Arabis amplexicaulis	C00007832	9-Methylsulfinylnonyl glucosinolate;Glucoarabin	Alkylglucosinolates	Glucosinolate
16	Arabis turrita	C00007832	9-Methylsulfinylnonyl glucosinolate;Glucoarabin	Alkylglucosinolates	Glucosinolate
16	Arabis turrita	C00007836	10-(Methylsulfonyl)decyl glucosinolate	Alkylglucosinolates	Glucosinolate
16	Arabis turrita	C00007838	9-(Methylsulfonyl)nonyl glucosinolate	Alkylglucosinolates	Glucosinolate
16	Arabis turrita	C00007839	8-(Methylsulfonyl)octyl glucosinolate	Alkylglucosinolates	Glucosinolate
16	Arabis amplexicaulis	C00007842	10-(Methylthio)decyl glucosinolate	Alkylglucosinolates	Glucosinolate
16	Arabis amplexicaulis	C00007845	9-Methylthiononyl glucosinolate	Alkylglucosinolates	Glucosinolate
17	Dithyrea californica	C00001488	Sinigrin;2-Phenylethyl glucosinolate;Allyl glucosinolate	Alkylglucosinolates	Glucosinolate
17	Dimorphocarpa wislizenii	C00007345	5-Methylsulfinylpentyl glucosinolate;Glucoalyssin	Alkylglucosinolates	Glucosinolate
17	Dithyrea californica	C00007345	5-Methylsulfinylpentyl glucosinolate;Glucoalyssin	Alkylglucosinolates	Glucosinolate
17	Nerisyrenia camporum	C00007345	5-Methylsulfinylpentyl glucosinolate;Glucoalyssin	Alkylglucosinolates	Glucosinolate
17	Arabis glabra	C00007348	6-Methylsulfinylhexyl glucosinolate;Glucohesperin	Alkylglucosinolates	Glucosinolate
17	Dimorphocarpa wislizenii	C00007348	6-Methylsulfinylhexyl glucosinolate;Glucohesperin	Alkylglucosinolates	Glucosinolate
17	Dithyrea californica	C00007348	6-Methylsulfinylhexyl glucosinolate;Glucohesperin	Alkylglucosinolates	Glucosinolate
17	Nerisyrenia camporum	C00007348	6-Methylsulfinylhexyl glucosinolate;Glucohesperin	Alkylglucosinolates	Glucosinolate
17	Arabis glabra	C00007352	7-(Methylsulfinyl)heptyl glucosinolate;Glucoibarin	Alkylglucosinolates	Glucosinolate
17	Nerisyrenia camporum	C00007352	7-(Methylsulfinyl)heptyl glucosinolate;Glucoibarin	Alkylglucosinolates	Glucosinolate
17	Arabis glabra	C00007353	7-Methylthioheptyl glucosinolate	Alkylglucosinolates	Glucosinolate
17	Dimorphocarpa wislizenii	C00007353	7-Methylthioheptyl glucosinolate	Alkylglucosinolates	Glucosinolate
17	Dithyrea californica	C00007353	7-Methylthioheptyl glucosinolate	Alkylglucosinolates	Glucosinolate
17	Nerisyrenia camporum	C00007353	7-Methylthioheptyl glucosinolate	Alkylglucosinolates	Glucosinolate
17	Dimorphocarpa wislizenii	C00007593	5-Methylthiopentylglucosinolate;Glucoberteroin	Alkylglucosinolates	Glucosinolate
17	Dithyrea californica	C00007593	5-Methylthiopentylglucosinolate;Glucoberteroin	Alkylglucosinolates	Glucosinolate
17	Nerisyrenia camporum	C00007593	5-Methylthiopentylglucosinolate;Glucoberteroin	Alkylglucosinolates	Glucosinolate
17	Arabis glabra	C00007805	4-Hydroxybenzyl glucosinolate;Glucosinalbate	Alkylglucosinolates	Glucosinolate
17	Arabis glabra	C00007844	6-(Methylthio)hexyl glucosinolate;Glucolesquerellin	Alkylglucosinolates	Glucosinolate
17	Dimorphocarpa wislizenii	C00007844	6-(Methylthio)hexyl glucosinolate;Glucolesquerellin	Alkylglucosinolates	Glucosinolate
17	Dithyrea californica	C00007844	6-(Methylthio)hexyl glucosinolate;Glucolesquerellin	Alkylglucosinolates	Glucosinolate
17	Nerisyrenia camporum	C00007844	6-(Methylthio)hexyl glucosinolate;Glucolesquerellin	Alkylglucosinolates	Glucosinolate
18	Arabis laevigata	C00001466	Glucocheirolin;3-(Methylsufonyl)propyl glucosinolate	Alkylglucosinolates	Glucosinolate
18	Arabis hirsuta	C00001479	Glucoputranjivin;1-Methylethyl glucosinolate;isopropyl glucosinolate	Alkylglucosinolates	Glucosinolate
18	Arabis laevigata	C00001479	Glucoputranjivin;1-Methylethyl glucosinolate;isopropyl glucosinolate	Alkylglucosinolates	Glucosinolate
18	Arabis laevigata	C00001488	Sinigrin;2-Phenylethyl glucosinolate;Allyl glucosinolate	Alkylglucosinolates	Glucosinolate
18	Crucihimalaya wallichii	C00001488	Sinigrin;2-Phenylethyl glucosinolate;Allyl glucosinolate	Alkylglucosinolates	Glucosinolate
18	Nasturtium officinale	C00007346	Benzylglucosinolate;Glucotropaeolin;Tropaeolin	Alkylglucosinolates	Glucosinolate
18	Nasturtium officinale	C00007350	2-Phenylethylglucosinolate;Gluconasturtiin	Alkylglucosinolates	Glucosinolate
18	Sibara virginica	C00007350	2-Phenylethylglucosinolate;Gluconasturtiin	Alkylglucosinolates	Glucosinolate
18	Crucihimalaya wallichii	C00007352	7-(Methylsulfinyl)heptyl glucosinolate;Glucoibarin	Alkylglucosinolates	Glucosinolate
18	Nasturtium officinale	C00007352	7-(Methylsulfinyl)heptyl glucosinolate;Glucoibarin	Alkylglucosinolates	Glucosinolate
18	Rorippa islandica	C00007352	7-(Methylsulfinyl)heptyl glucosinolate;Glucoibarin	Alkylglucosinolates	Glucosinolate
18	Sibara virginica	C00007352	7-(Methylsulfinyl)heptyl glucosinolate;Glucoibarin	Alkylglucosinolates	Glucosinolate
18	Sisymbrella aspera	C00007352	7-(Methylsulfinyl)heptyl glucosinolate;Glucoibarin	Alkylglucosinolates	Glucosinolate
18	Arabis hirsuta	C00007353	7-Methylthioheptyl glucosinolate	Alkylglucosinolates	Glucosinolate
18	Arabis laevigata	C00007353	7-Methylthioheptyl glucosinolate	Alkylglucosinolates	Glucosinolate
18	Crucihimalaya wallichii	C00007353	7-Methylthioheptyl glucosinolate	Alkylglucosinolates	Glucosinolate
18	Nasturtium officinale	C00007353	7-Methylthioheptyl glucosinolate	Alkylglucosinolates	Glucosinolate
18	Sibara virginica	C00007353	7-Methylthioheptyl glucosinolate	Alkylglucosinolates	Glucosinolate
18	Arabis hirsuta	C00007355	8-Methylsulfinyloctyl glucosinolate;Glucohirsutin	Alkylglucosinolates	Glucosinolate
18	Arabis laevigata	C00007355	8-Methylsulfinyloctyl glucosinolate;Glucohirsutin	Alkylglucosinolates	Glucosinolate
18	Crucihimalaya wallichii	C00007355	8-Methylsulfinyloctyl glucosinolate;Glucohirsutin	Alkylglucosinolates	Glucosinolate
18	Nasturtium officinale	C00007355	8-Methylsulfinyloctyl glucosinolate;Glucohirsutin	Alkylglucosinolates	Glucosinolate
18	Rorippa islandica	C00007355	8-Methylsulfinyloctyl glucosinolate;Glucohirsutin	Alkylglucosinolates	Glucosinolate
18	Sibara virginica	C00007355	8-Methylsulfinyloctyl glucosinolate;Glucohirsutin	Alkylglucosinolates	Glucosinolate
18	Sisymbrella aspera	C00007355	8-Methylsulfinyloctyl glucosinolate;Glucohirsutin	Alkylglucosinolates	Glucosinolate
18	Arabis hirsuta	C00007356	8-Methylthio-octyl glucosinolate	Alkylglucosinolates	Glucosinolate
18	Arabis laevigata	C00007356	8-Methylthio-octyl glucosinolate	Alkylglucosinolates	Glucosinolate
18	Crucihimalaya wallichii	C00007356	8-Methylthio-octyl glucosinolate	Alkylglucosinolates	Glucosinolate
18	Nasturtium officinale	C00007356	8-Methylthio-octyl glucosinolate	Alkylglucosinolates	Glucosinolate
18	Sibara virginica	C00007356	8-Methylthio-octyl glucosinolate	Alkylglucosinolates	Glucosinolate
18	Crucihimalaya wallichii	C00007586	Gluconapin;3-Butyl glucosinolate	Alkylglucosinolates	Glucosinolate
18	Rorippa islandica	C00007586	Gluconapin;3-Butyl glucosinolate	Alkylglucosinolates	Glucosinolate
18	Sisymbrella aspera	C00007586	Gluconapin;3-Butyl glucosinolate	Alkylglucosinolates	Glucosinolate
18	Arabis hirsuta	C00007805	4-Hydroxybenzyl glucosinolate;Glucosinalbate	Alkylglucosinolates	Glucosinolate
18	Nasturtium officinale	C00007805	4-Hydroxybenzyl glucosinolate;Glucosinalbate	Alkylglucosinolates	Glucosinolate
18	Rorippa islandica	C00007805	4-Hydroxybenzyl glucosinolate;Glucosinalbate	Alkylglucosinolates	Glucosinolate
18	Sibara virginica	C00007805	4-Hydroxybenzyl glucosinolate;Glucosinalbate	Alkylglucosinolates	Glucosinolate
18	Sisymbrella aspera	C00007805	4-Hydroxybenzyl glucosinolate;Glucosinalbate	Alkylglucosinolates	Glucosinolate
18	Sibara virginica	C00007816	2(R)-Hydroxy-2-phenylethyl glucosinolate;Glucobarbarin	Alkylglucosinolates	Glucosinolate
18	Arabis hirsuta	C00007822	2-(4-Methoxyphenyl)-2-hydroxyethyl glucosinolate	Alkylglucosinolates	Glucosinolate
18	Arabis hirsuta	C00007833	8-Methylsulfinyl-3-oxooctyl glucosinolate	Alkylglucosinolates	Glucosinolate
18	Arabis hirsuta	C00007845	9-Methylthiononyl glucosinolate	Alkylglucosinolates	Glucosinolate
18	Nasturtium officinale	C00007845	9-Methylthiononyl glucosinolate	Alkylglucosinolates	Glucosinolate
18	Arabis hirsuta	C00007847	8-Methylthio-3-oxooctyl glucosinolate	Alkylglucosinolates	Glucosinolate
19	Arabis sparsiflora	C00001468	Glucocochlearin;1-Methylpropyl glucosinolate;Glucojiabutin;sec-Butyl glucosinolate	Alkylglucosinolates	Glucosinolate
19	Boechera drummondii	C00001468	Glucocochlearin;1-Methylpropyl glucosinolate;Glucojiabutin;sec-Butyl glucosinolate	Alkylglucosinolates	Glucosinolate
19	Boechera holboellii	C00001468	Glucocochlearin;1-Methylpropyl glucosinolate;Glucojiabutin;sec-Butyl glucosinolate	Alkylglucosinolates	Glucosinolate
19	Christolea crassifolia	C00001468	Glucocochlearin;1-Methylpropyl glucosinolate;Glucojiabutin;sec-Butyl glucosinolate	Alkylglucosinolates	Glucosinolate
19	Lunaria annua	C00001468	Glucocochlearin;1-Methylpropyl glucosinolate;Glucojiabutin;sec-Butyl glucosinolate	Alkylglucosinolates	Glucosinolate
19	Arabis sparsiflora	C00001479	Glucoputranjivin;1-Methylethyl glucosinolate;isopropyl glucosinolate	Alkylglucosinolates	Glucosinolate
19	Boechera drummondii	C00001479	Glucoputranjivin;1-Methylethyl glucosinolate;isopropyl glucosinolate	Alkylglucosinolates	Glucosinolate
19	Boechera holboellii	C00001479	Glucoputranjivin;1-Methylethyl glucosinolate;isopropyl glucosinolate	Alkylglucosinolates	Glucosinolate
19	Christolea crassifolia	C00001479	Glucoputranjivin;1-Methylethyl glucosinolate;isopropyl glucosinolate	Alkylglucosinolates	Glucosinolate
19	Lunaria annua	C00001479	Glucoputranjivin;1-Methylethyl glucosinolate;isopropyl glucosinolate	Alkylglucosinolates	Glucosinolate
19	Boechera drummondii	C00007345	5-Methylsulfinylpentyl glucosinolate;Glucoalyssin	Alkylglucosinolates	Glucosinolate
19	Lunaria annua	C00007345	5-Methylsulfinylpentyl glucosinolate;Glucoalyssin	Alkylglucosinolates	Glucosinolate
19	Boechera drummondii	C00007346	Benzylglucosinolate;Glucotropaeolin;Tropaeolin	Alkylglucosinolates	Glucosinolate
19	Arabis sparsiflora	C00007348	6-Methylsulfinylhexyl glucosinolate;Glucohesperin	Alkylglucosinolates	Glucosinolate
19	Boechera drummondii	C00007348	6-Methylsulfinylhexyl glucosinolate;Glucohesperin	Alkylglucosinolates	Glucosinolate
19	Boechera holboellii	C00007348	6-Methylsulfinylhexyl glucosinolate;Glucohesperin	Alkylglucosinolates	Glucosinolate
19	Christolea crassifolia	C00007348	6-Methylsulfinylhexyl glucosinolate;Glucohesperin	Alkylglucosinolates	Glucosinolate
19	Lunaria annua	C00007348	6-Methylsulfinylhexyl glucosinolate;Glucohesperin	Alkylglucosinolates	Glucosinolate
19	Arabis sparsiflora	C00007350	2-Phenylethylglucosinolate;Gluconasturtiin	Alkylglucosinolates	Glucosinolate
19	Arabis sparsiflora	C00007352	7-(Methylsulfinyl)heptyl glucosinolate;Glucoibarin	Alkylglucosinolates	Glucosinolate
19	Arabis sparsiflora	C00007353	7-Methylthioheptyl glucosinolate	Alkylglucosinolates	Glucosinolate
19	Boechera holboellii	C00007356	8-Methylthio-octyl glucosinolate	Alkylglucosinolates	Glucosinolate
19	Arabis sparsiflora	C00007593	5-Methylthiopentylglucosinolate;Glucoberteroin	Alkylglucosinolates	Glucosinolate
19	Lunaria annua	C00007593	5-Methylthiopentylglucosinolate;Glucoberteroin	Alkylglucosinolates	Glucosinolate
19	Lunaria annua	C00007824	2-Methylbutyl glucosinolate	Alkylglucosinolates	Glucosinolate
19	Boechera drummondii	C00007826	1-Methyl-2-hydroxyetyl glucosinolate;Glucosisymbrin	Alkylglucosinolates	Glucosinolate
19	Boechera drummondii	C00007830	2-Methylpropyl glucosinolate;Isobutyl glucosinolate	Alkylglucosinolates	Glucosinolate
19	Boechera drummondii	C00007837	6-(Methylsulfonyl)hexyl glucosinolate	Alkylglucosinolates	Glucosinolate
19	Arabis sparsiflora	C00007844	6-(Methylthio)hexyl glucosinolate;Glucolesquerellin	Alkylglucosinolates	Glucosinolate
19	Boechera drummondii	C00007844	6-(Methylthio)hexyl glucosinolate;Glucolesquerellin	Alkylglucosinolates	Glucosinolate
19	Christolea crassifolia	C00007844	6-(Methylthio)hexyl glucosinolate;Glucolesquerellin	Alkylglucosinolates	Glucosinolate
20	Armoracia lapathifolia	C00000125	Glucobrassicin;Glucobrassicine;3-Indolylmethylglucosinolate	Alkylglucosinolates	Glucosinolate
20	Armoracia lapathifolia	C00001463	Glucobrassicanapin;4-Pentenyl glucosinolate	Alkylglucosinolates	Glucosinolate
20	Armoracia lapathifolia	C00001465	Glucocapparin;Methyl glucosinolate	Alkylglucosinolates	Glucosinolate
20	Armoracia lapathifolia	C00001466	Glucocheirolin;3-(Methylsufonyl)propyl glucosinolate	Alkylglucosinolates	Glucosinolate
20	Armoracia lapathifolia	C00001468	Glucocochlearin;1-Methylpropyl glucosinolate;Glucojiabutin;sec-Butyl glucosinolate	Alkylglucosinolates	Glucosinolate
20	Armoracia lapathifolia	C00001473	Glucoiberverin;3-(Methylthio)propyl glucosinolate	Alkylglucosinolates	Glucosinolate
20	Armoracia lapathifolia	C00001474	Glucolepidiin;Ethyl glucosinolate	Alkylglucosinolates	Glucosinolate
20	Armoracia lapathifolia	C00001477	Gluconapoleiferin;2-Hydroxy-4-pentenyl glucosinolate	Alkylglucosinolates	Glucosinolate
20	Armoracia lapathifolia	C00001479	Glucoputranjivin;1-Methylethyl glucosinolate;isopropyl glucosinolate	Alkylglucosinolates	Glucosinolate
20	Armoracia lapathifolia	C00001488	Sinigrin;2-Phenylethyl glucosinolate;Allyl glucosinolate	Alkylglucosinolates	Glucosinolate
20	Armoracia lapathifolia	C00007343	Glucoiberin;3-Methylsulfinylpropyl glucosinolate	Alkylglucosinolates	Glucosinolate
20	Armoracia lapathifolia	C00007344	Glucoerucin;4-Methylthiobutyl glucosinolate	Alkylglucosinolates	Glucosinolate
20	Armoracia lapathifolia	C00007346	Benzylglucosinolate;Glucotropaeolin;Tropaeolin	Alkylglucosinolates	Glucosinolate
20	Armoracia lapathifolia	C00007350	2-Phenylethylglucosinolate;Gluconasturtiin	Alkylglucosinolates	Glucosinolate
20	Armoracia lapathifolia	C00007586	Gluconapin;3-Butyl glucosinolate	Alkylglucosinolates	Glucosinolate
20	Armoracia lapathifolia	C00007593	5-Methylthiopentylglucosinolate;Glucoberteroin	Alkylglucosinolates	Glucosinolate
20	Armoracia lapathifolia	C00007796	n-Butyl glucosinolate	Alkylglucosinolates	Glucosinolate
20	Armoracia lapathifolia	C00007801	5-Hexenyl glucosinolate	Alkylglucosinolates	Glucosinolate
20	Armoracia lapathifolia	C00007806	3-Hydroxybutyl glucosinolate	Alkylglucosinolates	Glucosinolate
20	Armoracia lapathifolia	C00007814	3-Hydroxy-5-(methylthio)pentyl glucosinolate	Alkylglucosinolates	Glucosinolate
20	Armoracia lapathifolia	C00007815	2-Hydroxypentyl glucosinolate	Alkylglucosinolates	Glucosinolate
20	Armoracia lapathifolia	C00007817	2-Hydroxypropyl glucosinolate	Alkylglucosinolates	Glucosinolate
20	Armoracia lapathifolia	C00007818	2-Methoxybenzyl glucosinolate	Alkylglucosinolates	Glucosinolate
20	Armoracia lapathifolia	C00007824	2-Methylbutyl glucosinolate	Alkylglucosinolates	Glucosinolate
20	Armoracia lapathifolia	C00007825	3-Methylbutyl glucosinolate	Alkylglucosinolates	Glucosinolate
20	Armoracia lapathifolia	C00007830	2-Methylpropyl glucosinolate;Isobutyl glucosinolate	Alkylglucosinolates	Glucosinolate
20	Armoracia lapathifolia	C00007843	2-(Methylthio)ethyl glucosinolate;Glucoviorylin	Alkylglucosinolates	Glucosinolate
20	Armoracia lapathifolia	C00007844	6-(Methylthio)hexyl glucosinolate;Glucolesquerellin	Alkylglucosinolates	Glucosinolate
20	Armoracia lapathifolia	C00007853	n-Pentyl glucosinolate	Alkylglucosinolates	Glucosinolate
20	Armoracia lapathifolia	C00007854	n-Phenyl glucosinolate	Alkylglucosinolates	Glucosinolate
20	Armoracia lapathifolia	C00007855	4-Phenylbutyl glucosinolate	Alkylglucosinolates	Glucosinolate
20	Armoracia lapathifolia	C00007856	3-Phenylpropyl glucosinolate	Alkylglucosinolates	Glucosinolate
21	Lepidium montanum	C00000125	Glucobrassicin;Glucobrassicine;3-Indolylmethylglucosinolate	Alkylglucosinolates	Glucosinolate
21	Sisymbrium officinale	C00000126	Neoglucobrassicin;1-Methoxy-3-indolylmethylglucosinolate	Alkylglucosinolates	Glucosinolate
21	Aubrietia deltoidea	C00001468	Glucocochlearin;1-Methylpropyl glucosinolate;Glucojiabutin;sec-Butyl glucosinolate	Alkylglucosinolates	Glucosinolate
21	Cakile arabica	C00001468	Glucocochlearin;1-Methylpropyl glucosinolate;Glucojiabutin;sec-Butyl glucosinolate	Alkylglucosinolates	Glucosinolate
21	Cardamine pratensis	C00001468	Glucocochlearin;1-Methylpropyl glucosinolate;Glucojiabutin;sec-Butyl glucosinolate	Alkylglucosinolates	Glucosinolate
21	Cochlearia anglica	C00001468	Glucocochlearin;1-Methylpropyl glucosinolate;Glucojiabutin;sec-Butyl glucosinolate	Alkylglucosinolates	Glucosinolate
21	Cochlearia danica	C00001468	Glucocochlearin;1-Methylpropyl glucosinolate;Glucojiabutin;sec-Butyl glucosinolate	Alkylglucosinolates	Glucosinolate
21	Diplotaxis viminea	C00001468	Glucocochlearin;1-Methylpropyl glucosinolate;Glucojiabutin;sec-Butyl glucosinolate	Alkylglucosinolates	Glucosinolate
21	Draba spectabilis	C00001468	Glucocochlearin;1-Methylpropyl glucosinolate;Glucojiabutin;sec-Butyl glucosinolate	Alkylglucosinolates	Glucosinolate
21	Erophila verna	C00001468	Glucocochlearin;1-Methylpropyl glucosinolate;Glucojiabutin;sec-Butyl glucosinolate	Alkylglucosinolates	Glucosinolate
21	Lepidium montanum	C00001468	Glucocochlearin;1-Methylpropyl glucosinolate;Glucojiabutin;sec-Butyl glucosinolate	Alkylglucosinolates	Glucosinolate
21	Sisymbrium erysimoides	C00001468	Glucocochlearin;1-Methylpropyl glucosinolate;Glucojiabutin;sec-Butyl glucosinolate	Alkylglucosinolates	Glucosinolate
21	Sisymbrium officinale	C00001468	Glucocochlearin;1-Methylpropyl glucosinolate;Glucojiabutin;sec-Butyl glucosinolate	Alkylglucosinolates	Glucosinolate
21	Sisymbrium strictissimum	C00001468	Glucocochlearin;1-Methylpropyl glucosinolate;Glucojiabutin;sec-Butyl glucosinolate	Alkylglucosinolates	Glucosinolate
21	Tersonia brevipes	C00001468	Glucocochlearin;1-Methylpropyl glucosinolate;Glucojiabutin;sec-Butyl glucosinolate	Alkylglucosinolates	Glucosinolate
21	Thelypodium milleflorum	C00001468	Glucocochlearin;1-Methylpropyl glucosinolate;Glucojiabutin;sec-Butyl glucosinolate	Alkylglucosinolates	Glucosinolate
21	Thysanocarpus montanum	C00001468	Glucocochlearin;1-Methylpropyl glucosinolate;Glucojiabutin;sec-Butyl glucosinolate	Alkylglucosinolates	Glucosinolate
21	Tropaeolum boliviense	C00001468	Glucocochlearin;1-Methylpropyl glucosinolate;Glucojiabutin;sec-Butyl glucosinolate	Alkylglucosinolates	Glucosinolate
21	Tropaeolum cochabambae	C00001468	Glucocochlearin;1-Methylpropyl glucosinolate;Glucojiabutin;sec-Butyl glucosinolate	Alkylglucosinolates	Glucosinolate
21	Tropaeolum longiflorum	C00001468	Glucocochlearin;1-Methylpropyl glucosinolate;Glucojiabutin;sec-Butyl glucosinolate	Alkylglucosinolates	Glucosinolate
21	Tropaeolum seemannii	C00001468	Glucocochlearin;1-Methylpropyl glucosinolate;Glucojiabutin;sec-Butyl glucosinolate	Alkylglucosinolates	Glucosinolate
21	Tropaeolum tuberosum	C00001468	Glucocochlearin;1-Methylpropyl glucosinolate;Glucojiabutin;sec-Butyl glucosinolate	Alkylglucosinolates	Glucosinolate
21	Cochlearia anglica	C00001469	Glucoconringiin;2-Hydroxy-2-methylpropyl glucosinolate	Alkylglucosinolates	Glucosinolate
21	Cochlearia danica	C00001469	Glucoconringiin;2-Hydroxy-2-methylpropyl glucosinolate	Alkylglucosinolates	Glucosinolate
21	Aubrietia deltoidea	C00001473	Glucoiberverin;3-(Methylthio)propyl glucosinolate	Alkylglucosinolates	Glucosinolate
21	Sisymbrium austriacum	C00001473	Glucoiberverin;3-(Methylthio)propyl glucosinolate	Alkylglucosinolates	Glucosinolate
21	Sisymbrium strictissimum	C00001473	Glucoiberverin;3-(Methylthio)propyl glucosinolate	Alkylglucosinolates	Glucosinolate
21	Sisymbrium austriacum	C00001477	Gluconapoleiferin;2-Hydroxy-4-pentenyl glucosinolate	Alkylglucosinolates	Glucosinolate
21	Sisymbrium officinale	C00001477	Gluconapoleiferin;2-Hydroxy-4-pentenyl glucosinolate	Alkylglucosinolates	Glucosinolate
21	Sisymbrium strictissimum	C00001477	Gluconapoleiferin;2-Hydroxy-4-pentenyl glucosinolate	Alkylglucosinolates	Glucosinolate
21	Cakile arabica	C00001479	Glucoputranjivin;1-Methylethyl glucosinolate;isopropyl glucosinolate	Alkylglucosinolates	Glucosinolate
21	Capparis galeata	C00001479	Glucoputranjivin;1-Methylethyl glucosinolate;isopropyl glucosinolate	Alkylglucosinolates	Glucosinolate
21	Cochlearia anglica	C00001479	Glucoputranjivin;1-Methylethyl glucosinolate;isopropyl glucosinolate	Alkylglucosinolates	Glucosinolate
21	Cochlearia danica	C00001479	Glucoputranjivin;1-Methylethyl glucosinolate;isopropyl glucosinolate	Alkylglucosinolates	Glucosinolate
21	Diplotaxis viminea	C00001479	Glucoputranjivin;1-Methylethyl glucosinolate;isopropyl glucosinolate	Alkylglucosinolates	Glucosinolate
21	Draba spectabilis	C00001479	Glucoputranjivin;1-Methylethyl glucosinolate;isopropyl glucosinolate	Alkylglucosinolates	Glucosinolate
21	Erophila verna	C00001479	Glucoputranjivin;1-Methylethyl glucosinolate;isopropyl glucosinolate	Alkylglucosinolates	Glucosinolate
21	Lepidium montanum	C00001479	Glucoputranjivin;1-Methylethyl glucosinolate;isopropyl glucosinolate	Alkylglucosinolates	Glucosinolate
21	Sisymbrium erysimoides	C00001479	Glucoputranjivin;1-Methylethyl glucosinolate;isopropyl glucosinolate	Alkylglucosinolates	Glucosinolate
21	Sisymbrium officinale	C00001479	Glucoputranjivin;1-Methylethyl glucosinolate;isopropyl glucosinolate	Alkylglucosinolates	Glucosinolate
21	Sisymbrium strictissimum	C00001479	Glucoputranjivin;1-Methylethyl glucosinolate;isopropyl glucosinolate	Alkylglucosinolates	Glucosinolate
21	Thelypodium milleflorum	C00001479	Glucoputranjivin;1-Methylethyl glucosinolate;isopropyl glucosinolate	Alkylglucosinolates	Glucosinolate
21	Thysanocarpus montanum	C00001479	Glucoputranjivin;1-Methylethyl glucosinolate;isopropyl glucosinolate	Alkylglucosinolates	Glucosinolate
21	Tropaeolum boliviense	C00001479	Glucoputranjivin;1-Methylethyl glucosinolate;isopropyl glucosinolate	Alkylglucosinolates	Glucosinolate
21	Tropaeolum cochabambae	C00001479	Glucoputranjivin;1-Methylethyl glucosinolate;isopropyl glucosinolate	Alkylglucosinolates	Glucosinolate
21	Tropaeolum longiflorum	C00001479	Glucoputranjivin;1-Methylethyl glucosinolate;isopropyl glucosinolate	Alkylglucosinolates	Glucosinolate
21	Tropaeolum seemannii	C00001479	Glucoputranjivin;1-Methylethyl glucosinolate;isopropyl glucosinolate	Alkylglucosinolates	Glucosinolate
21	Tropaeolum tuberosum	C00001479	Glucoputranjivin;1-Methylethyl glucosinolate;isopropyl glucosinolate	Alkylglucosinolates	Glucosinolate
21	Cakile arabica	C00001488	Sinigrin;2-Phenylethyl glucosinolate;Allyl glucosinolate	Alkylglucosinolates	Glucosinolate
21	Diplotaxis viminea	C00001488	Sinigrin;2-Phenylethyl glucosinolate;Allyl glucosinolate	Alkylglucosinolates	Glucosinolate
21	Sisymbrium officinale	C00001488	Sinigrin;2-Phenylethyl glucosinolate;Allyl glucosinolate	Alkylglucosinolates	Glucosinolate
21	Diplotaxis viminea	C00007344	Glucoerucin;4-Methylthiobutyl glucosinolate	Alkylglucosinolates	Glucosinolate
21	Erophila verna	C00007346	Benzylglucosinolate;Glucotropaeolin;Tropaeolin	Alkylglucosinolates	Glucosinolate
21	Lepidium montanum	C00007346	Benzylglucosinolate;Glucotropaeolin;Tropaeolin	Alkylglucosinolates	Glucosinolate
21	Thelypodium milleflorum	C00007346	Benzylglucosinolate;Glucotropaeolin;Tropaeolin	Alkylglucosinolates	Glucosinolate
21	Tropaeolum boliviense	C00007346	Benzylglucosinolate;Glucotropaeolin;Tropaeolin	Alkylglucosinolates	Glucosinolate
21	Tropaeolum cochabambae	C00007346	Benzylglucosinolate;Glucotropaeolin;Tropaeolin	Alkylglucosinolates	Glucosinolate
21	Tropaeolum longiflorum	C00007346	Benzylglucosinolate;Glucotropaeolin;Tropaeolin	Alkylglucosinolates	Glucosinolate
21	Tropaeolum seemannii	C00007346	Benzylglucosinolate;Glucotropaeolin;Tropaeolin	Alkylglucosinolates	Glucosinolate
21	Tropaeolum tuberosum	C00007346	Benzylglucosinolate;Glucotropaeolin;Tropaeolin	Alkylglucosinolates	Glucosinolate
21	Thelypodium milleflorum	C00007350	2-Phenylethylglucosinolate;Gluconasturtiin	Alkylglucosinolates	Glucosinolate
21	Sisymbrium austriacum	C00007793	2-Benzoyloxy-1-ethylethyl glucosinolate;Glucobenzsisaustricin	Alkylglucosinolates	Glucosinolate
21	Aubrietia deltoidea	C00007795	2-Benzoyloxy-1-methylethyl glucosinolate;Glucobenzosisymbrin	Alkylglucosinolates	Glucosinolate
21	Sisymbrium austriacum	C00007795	2-Benzoyloxy-1-methylethyl glucosinolate;Glucobenzosisymbrin	Alkylglucosinolates	Glucosinolate
21	Diplotaxis viminea	C00007805	4-Hydroxybenzyl glucosinolate;Glucosinalbate	Alkylglucosinolates	Glucosinolate
21	Erophila verna	C00007805	4-Hydroxybenzyl glucosinolate;Glucosinalbate	Alkylglucosinolates	Glucosinolate
21	Lepidium montanum	C00007805	4-Hydroxybenzyl glucosinolate;Glucosinalbate	Alkylglucosinolates	Glucosinolate
21	Sisymbrium officinale	C00007805	4-Hydroxybenzyl glucosinolate;Glucosinalbate	Alkylglucosinolates	Glucosinolate
21	Aubrietia deltoidea	C00007820	4-Methoxybenzyl glucosinolate;Glucoaubrietin	Alkylglucosinolates	Glucosinolate
21	Tropaeolum cochabambae	C00007820	4-Methoxybenzyl glucosinolate;Glucoaubrietin	Alkylglucosinolates	Glucosinolate
21	Capparis galeata	C00007824	2-Methylbutyl glucosinolate	Alkylglucosinolates	Glucosinolate
21	Cardamine pratensis	C00007824	2-Methylbutyl glucosinolate	Alkylglucosinolates	Glucosinolate
21	Cochlearia anglica	C00007824	2-Methylbutyl glucosinolate	Alkylglucosinolates	Glucosinolate
21	Cochlearia danica	C00007824	2-Methylbutyl glucosinolate	Alkylglucosinolates	Glucosinolate
21	Aubrietia deltoidea	C00007826	1-Methyl-2-hydroxyetyl glucosinolate;Glucosisymbrin	Alkylglucosinolates	Glucosinolate
21	Sisymbrium austriacum	C00007826	1-Methyl-2-hydroxyetyl glucosinolate;Glucosisymbrin	Alkylglucosinolates	Glucosinolate
21	Tersonia brevipes	C00007830	2-Methylpropyl glucosinolate;Isobutyl glucosinolate	Alkylglucosinolates	Glucosinolate
21	Thelypodium milleflorum	C00007830	2-Methylpropyl glucosinolate;Isobutyl glucosinolate	Alkylglucosinolates	Glucosinolate
21	Tropaeolum cochabambae	C00007830	2-Methylpropyl glucosinolate;Isobutyl glucosinolate	Alkylglucosinolates	Glucosinolate
22	Aurinia saxatilis	C00001463	Glucobrassicanapin;4-Pentenyl glucosinolate	Alkylglucosinolates	Glucosinolate
22	Cakile edentula	C00001463	Glucobrassicanapin;4-Pentenyl glucosinolate	Alkylglucosinolates	Glucosinolate
22	Cakile lanceolata	C00001463	Glucobrassicanapin;4-Pentenyl glucosinolate	Alkylglucosinolates	Glucosinolate
22	Cakile maritima	C00001463	Glucobrassicanapin;4-Pentenyl glucosinolate	Alkylglucosinolates	Glucosinolate
22	Lepidium draba	C00001463	Glucobrassicanapin;4-Pentenyl glucosinolate	Alkylglucosinolates	Glucosinolate
22	Thelypodium crispum	C00001463	Glucobrassicanapin;4-Pentenyl glucosinolate	Alkylglucosinolates	Glucosinolate
22	Lepidium draba	C00001466	Glucocheirolin;3-(Methylsufonyl)propyl glucosinolate	Alkylglucosinolates	Glucosinolate
22	Aurinia saxatilis	C00001468	Glucocochlearin;1-Methylpropyl glucosinolate;Glucojiabutin;sec-Butyl glucosinolate	Alkylglucosinolates	Glucosinolate
22	Cakile edentula	C00001468	Glucocochlearin;1-Methylpropyl glucosinolate;Glucojiabutin;sec-Butyl glucosinolate	Alkylglucosinolates	Glucosinolate
22	Cakile lanceolata	C00001468	Glucocochlearin;1-Methylpropyl glucosinolate;Glucojiabutin;sec-Butyl glucosinolate	Alkylglucosinolates	Glucosinolate
22	Cakile maritima	C00001468	Glucocochlearin;1-Methylpropyl glucosinolate;Glucojiabutin;sec-Butyl glucosinolate	Alkylglucosinolates	Glucosinolate
22	Farsetia clypeata	C00001468	Glucocochlearin;1-Methylpropyl glucosinolate;Glucojiabutin;sec-Butyl glucosinolate	Alkylglucosinolates	Glucosinolate
22	Lepidium draba	C00001468	Glucocochlearin;1-Methylpropyl glucosinolate;Glucojiabutin;sec-Butyl glucosinolate	Alkylglucosinolates	Glucosinolate
22	Thelypodium crispum	C00001468	Glucocochlearin;1-Methylpropyl glucosinolate;Glucojiabutin;sec-Butyl glucosinolate	Alkylglucosinolates	Glucosinolate
22	Lepidium draba	C00001471	Glucoerysolin;4-(Methylsulfonyl)butyl glucosinolate	Alkylglucosinolates	Glucosinolate
22	Thelypodium crispum	C00001471	Glucoerysolin;4-(Methylsulfonyl)butyl glucosinolate	Alkylglucosinolates	Glucosinolate
22	Aurinia saxatilis	C00001473	Glucoiberverin;3-(Methylthio)propyl glucosinolate	Alkylglucosinolates	Glucosinolate
22	Cakile edentula	C00001473	Glucoiberverin;3-(Methylthio)propyl glucosinolate	Alkylglucosinolates	Glucosinolate
22	Cakile lanceolata	C00001473	Glucoiberverin;3-(Methylthio)propyl glucosinolate	Alkylglucosinolates	Glucosinolate
22	Cakile maritima	C00001473	Glucoiberverin;3-(Methylthio)propyl glucosinolate	Alkylglucosinolates	Glucosinolate
22	Farsetia clypeata	C00001473	Glucoiberverin;3-(Methylthio)propyl glucosinolate	Alkylglucosinolates	Glucosinolate
22	Aurinia saxatilis	C00001479	Glucoputranjivin;1-Methylethyl glucosinolate;isopropyl glucosinolate	Alkylglucosinolates	Glucosinolate
22	Cakile edentula	C00001479	Glucoputranjivin;1-Methylethyl glucosinolate;isopropyl glucosinolate	Alkylglucosinolates	Glucosinolate
22	Cakile maritima	C00001479	Glucoputranjivin;1-Methylethyl glucosinolate;isopropyl glucosinolate	Alkylglucosinolates	Glucosinolate
22	Cakile edentula	C00001488	Sinigrin;2-Phenylethyl glucosinolate;Allyl glucosinolate	Alkylglucosinolates	Glucosinolate
22	Cakile lanceolata	C00001488	Sinigrin;2-Phenylethyl glucosinolate;Allyl glucosinolate	Alkylglucosinolates	Glucosinolate
22	Cakile maritima	C00001488	Sinigrin;2-Phenylethyl glucosinolate;Allyl glucosinolate	Alkylglucosinolates	Glucosinolate
22	Farsetia clypeata	C00001488	Sinigrin;2-Phenylethyl glucosinolate;Allyl glucosinolate	Alkylglucosinolates	Glucosinolate
22	Lepidium draba	C00001488	Sinigrin;2-Phenylethyl glucosinolate;Allyl glucosinolate	Alkylglucosinolates	Glucosinolate
22	Thelypodium crispum	C00001488	Sinigrin;2-Phenylethyl glucosinolate;Allyl glucosinolate	Alkylglucosinolates	Glucosinolate
22	Aurinia saxatilis	C00007343	Glucoiberin;3-Methylsulfinylpropyl glucosinolate	Alkylglucosinolates	Glucosinolate
22	Cakile edentula	C00007343	Glucoiberin;3-Methylsulfinylpropyl glucosinolate	Alkylglucosinolates	Glucosinolate
22	Cakile maritima	C00007343	Glucoiberin;3-Methylsulfinylpropyl glucosinolate	Alkylglucosinolates	Glucosinolate
22	Farsetia clypeata	C00007343	Glucoiberin;3-Methylsulfinylpropyl glucosinolate	Alkylglucosinolates	Glucosinolate
22	Aurinia saxatilis	C00007344	Glucoerucin;4-Methylthiobutyl glucosinolate	Alkylglucosinolates	Glucosinolate
22	Cakile edentula	C00007344	Glucoerucin;4-Methylthiobutyl glucosinolate	Alkylglucosinolates	Glucosinolate
22	Cakile lanceolata	C00007344	Glucoerucin;4-Methylthiobutyl glucosinolate	Alkylglucosinolates	Glucosinolate
22	Cakile maritima	C00007344	Glucoerucin;4-Methylthiobutyl glucosinolate	Alkylglucosinolates	Glucosinolate
22	Farsetia clypeata	C00007344	Glucoerucin;4-Methylthiobutyl glucosinolate	Alkylglucosinolates	Glucosinolate
22	Lepidium draba	C00007344	Glucoerucin;4-Methylthiobutyl glucosinolate	Alkylglucosinolates	Glucosinolate
22	Thelypodium crispum	C00007344	Glucoerucin;4-Methylthiobutyl glucosinolate	Alkylglucosinolates	Glucosinolate
22	Aurinia saxatilis	C00007345	5-Methylsulfinylpentyl glucosinolate;Glucoalyssin	Alkylglucosinolates	Glucosinolate
22	Farsetia clypeata	C00007345	5-Methylsulfinylpentyl glucosinolate;Glucoalyssin	Alkylglucosinolates	Glucosinolate
22	Thelypodium crispum	C00007345	5-Methylsulfinylpentyl glucosinolate;Glucoalyssin	Alkylglucosinolates	Glucosinolate
22	Cakile edentula	C00007346	Benzylglucosinolate;Glucotropaeolin;Tropaeolin	Alkylglucosinolates	Glucosinolate
22	Farsetia clypeata	C00007346	Benzylglucosinolate;Glucotropaeolin;Tropaeolin	Alkylglucosinolates	Glucosinolate
22	Thelypodium crispum	C00007346	Benzylglucosinolate;Glucotropaeolin;Tropaeolin	Alkylglucosinolates	Glucosinolate
22	Lepidium draba	C00007348	6-Methylsulfinylhexyl glucosinolate;Glucohesperin	Alkylglucosinolates	Glucosinolate
22	Cakile edentula	C00007350	2-Phenylethylglucosinolate;Gluconasturtiin	Alkylglucosinolates	Glucosinolate
22	Cakile lanceolata	C00007350	2-Phenylethylglucosinolate;Gluconasturtiin	Alkylglucosinolates	Glucosinolate
22	Farsetia clypeata	C00007350	2-Phenylethylglucosinolate;Gluconasturtiin	Alkylglucosinolates	Glucosinolate
22	Cakile edentula	C00007545	Glucoraphanin;4-Methylsulphinylbutyl glucosinolate	Alkylglucosinolates	Glucosinolate
22	Cakile maritima	C00007545	Glucoraphanin;4-Methylsulphinylbutyl glucosinolate	Alkylglucosinolates	Glucosinolate
22	Farsetia clypeata	C00007545	Glucoraphanin;4-Methylsulphinylbutyl glucosinolate	Alkylglucosinolates	Glucosinolate
22	Lepidium draba	C00007545	Glucoraphanin;4-Methylsulphinylbutyl glucosinolate	Alkylglucosinolates	Glucosinolate
22	Thelypodium crispum	C00007545	Glucoraphanin;4-Methylsulphinylbutyl glucosinolate	Alkylglucosinolates	Glucosinolate
22	Aurinia saxatilis	C00007586	Gluconapin;3-Butyl glucosinolate	Alkylglucosinolates	Glucosinolate
22	Cakile edentula	C00007586	Gluconapin;3-Butyl glucosinolate	Alkylglucosinolates	Glucosinolate
22	Cakile lanceolata	C00007586	Gluconapin;3-Butyl glucosinolate	Alkylglucosinolates	Glucosinolate
22	Cakile maritima	C00007586	Gluconapin;3-Butyl glucosinolate	Alkylglucosinolates	Glucosinolate
22	Farsetia clypeata	C00007586	Gluconapin;3-Butyl glucosinolate	Alkylglucosinolates	Glucosinolate
22	Lepidium draba	C00007586	Gluconapin;3-Butyl glucosinolate	Alkylglucosinolates	Glucosinolate
22	Thelypodium crispum	C00007586	Gluconapin;3-Butyl glucosinolate	Alkylglucosinolates	Glucosinolate
22	Aurinia saxatilis	C00007593	5-Methylthiopentylglucosinolate;Glucoberteroin	Alkylglucosinolates	Glucosinolate
22	Cakile edentula	C00007593	5-Methylthiopentylglucosinolate;Glucoberteroin	Alkylglucosinolates	Glucosinolate
22	Cakile lanceolata	C00007593	5-Methylthiopentylglucosinolate;Glucoberteroin	Alkylglucosinolates	Glucosinolate
22	Cakile maritima	C00007593	5-Methylthiopentylglucosinolate;Glucoberteroin	Alkylglucosinolates	Glucosinolate
22	Farsetia clypeata	C00007593	5-Methylthiopentylglucosinolate;Glucoberteroin	Alkylglucosinolates	Glucosinolate
22	Thelypodium crispum	C00007593	5-Methylthiopentylglucosinolate;Glucoberteroin	Alkylglucosinolates	Glucosinolate
22	Lepidium draba	C00007796	n-Butyl glucosinolate	Alkylglucosinolates	Glucosinolate
22	Cakile maritima	C00007805	4-Hydroxybenzyl glucosinolate;Glucosinalbate	Alkylglucosinolates	Glucosinolate
22	Lepidium draba	C00007805	4-Hydroxybenzyl glucosinolate;Glucosinalbate	Alkylglucosinolates	Glucosinolate
22	Farsetia clypeata	C00007823	1-Methylbutyl glucosinolate	Alkylglucosinolates	Glucosinolate
22	Cakile maritima	C00007840	5-(Methylsufinyl)pentyl glucosinolate	Alkylglucosinolates	Glucosinolate
22	Cakile maritima	C00007844	6-(Methylthio)hexyl glucosinolate;Glucolesquerellin	Alkylglucosinolates	Glucosinolate
22	Lepidium draba	C00007844	6-(Methylthio)hexyl glucosinolate;Glucolesquerellin	Alkylglucosinolates	Glucosinolate
22	Lepidium draba	C00050239	4-Methylsulfinylbutyl isothiocyanate;Sulforaphane	Sulfoxides	Isothiocyanate
23	Tribulus terrestris	C00034174	Prototribestin	Steroid saponin	Steroid
23	Bupleurum rotundifolium	C00003547	Rotundioside B	Triterpenoid saponin	Terpenoid
23	Bacopa monnieri	C00029774	Bacopaside I	Triterpenoid saponin	Terpenoid
23	Bacopa monnieri	C00029776	Bacopaside III;(-)-Bacopaside III	Triterpenoid saponin	Terpenoid
23	Bupleurum rotundifolium	C00030164	Echinocystic acid 3-O-sulfate	Triterpenes	Terpenoid
23	Bupleurum rotundifolium	C00031209	Rotundioside A;(-)-Rotundioside A	Terpene glycoside	Terpenoid
23	Bupleurum rotundifolium	C00031212	Rotundioside J	Terpene glycoside	Terpenoid
23	Bupleurum rotundifolium	C00031213	Rotundioside K;(-)-Rotundioside K	Terpene glycoside	Terpenoid
23	Zygophyllum fabago L.	C00032555	Zygophyloside O;(+)-Zygophyloside O	Saponins	Terpenoid
23	Zygophyllum fabago L.	C00032556	Zygophyloside P;(+)-Zygophyloside P	Saponins	Terpenoid
23	Tribulus terrestris	C00034329	Tribestin	Saponins	Terpenoid
23	Bupleurum rigidum L.	C00037784	Sandrosaponin II	Triterpene saponins	Terpenoid
23	Bupleurum rigidum L.	C00037785	Sandrosaponin III;(+)-Sandrosaponin III	Triterpene saponins	Terpenoid
23	Bupleurum rigidum L.	C00037786	Sandrosaponin IV;(+)-Sandrosaponin IV	Triterpene saponins	Terpenoid
23	Bupleurum rigidum L.	C00037787	Sandrosaponin V;(+)-Sandrosaponin V	Triterpene saponins	Terpenoid
23	Bupleurum rigidum L.	C00037788	Sandrosaponin VI;(+)-Sandrosaponin VI	Triterpene saponins	Terpenoid
23	Bacopa monnieri	C00038575	Bacopaside VI;(-)-Bacopaside VI	Saponins	Terpenoid
24	Barbarea vulgaris	C00000125	Glucobrassicin;Glucobrassicine;3-Indolylmethylglucosinolate	Alkylglucosinolates	Glucosinolate
24	Brassica campestris ssp. rapifera	C00000125	Glucobrassicin;Glucobrassicine;3-Indolylmethylglucosinolate	Alkylglucosinolates	Glucosinolate
24	Brassica napus	C00000125	Glucobrassicin;Glucobrassicine;3-Indolylmethylglucosinolate	Alkylglucosinolates	Glucosinolate
24	Brassica napus var. napobrassica	C00000125	Glucobrassicin;Glucobrassicine;3-Indolylmethylglucosinolate	Alkylglucosinolates	Glucosinolate
24	Brassica oleracea var. botrytis	C00000125	Glucobrassicin;Glucobrassicine;3-Indolylmethylglucosinolate	Alkylglucosinolates	Glucosinolate
24	Brassica oleracea var. capitata	C00000125	Glucobrassicin;Glucobrassicine;3-Indolylmethylglucosinolate	Alkylglucosinolates	Glucosinolate
24	Brassica oleracea var. gemmifera	C00000125	Glucobrassicin;Glucobrassicine;3-Indolylmethylglucosinolate	Alkylglucosinolates	Glucosinolate
24	Brassica oleracea var. gemmifera	C00000125	Glucobrassicin;Glucobrassicine;3-Indolylmethylglucosinolate	Alkylglucosinolates	Glucosinolate
24	Tovaria pendula	C00000125	Glucobrassicin;Glucobrassicine;3-Indolylmethylglucosinolate	Alkylglucosinolates	Glucosinolate
24	Barbarea vulgaris	C00000126	Neoglucobrassicin;1-Methoxy-3-indolylmethylglucosinolate	Alkylglucosinolates	Glucosinolate
24	Brassica napus	C00000126	Neoglucobrassicin;1-Methoxy-3-indolylmethylglucosinolate	Alkylglucosinolates	Glucosinolate
24	Brassica napus var. napobrassica	C00000126	Neoglucobrassicin;1-Methoxy-3-indolylmethylglucosinolate	Alkylglucosinolates	Glucosinolate
24	Brassica oleracea var. botrytis	C00000126	Neoglucobrassicin;1-Methoxy-3-indolylmethylglucosinolate	Alkylglucosinolates	Glucosinolate
24	Brassica oleracea var. gemmifera	C00000126	Neoglucobrassicin;1-Methoxy-3-indolylmethylglucosinolate	Alkylglucosinolates	Glucosinolate
24	Brassica oleracea var. gongylodes	C00000126	Neoglucobrassicin;1-Methoxy-3-indolylmethylglucosinolate	Alkylglucosinolates	Glucosinolate
24	Tovaria pendula	C00000126	Neoglucobrassicin;1-Methoxy-3-indolylmethylglucosinolate	Alkylglucosinolates	Glucosinolate
24	Brassica napus	C00000127	4-Hydroxyglucobrassicin;4-Hydroxy-3-indolylmethylglucosinolate	Alkylglucosinolates	Glucosinolate
24	Brassica napus var. napobrassica	C00000127	4-Hydroxyglucobrassicin;4-Hydroxy-3-indolylmethylglucosinolate	Alkylglucosinolates	Glucosinolate
24	Brassica napus	C00000128	4-Methoxyglucobrassicin;4-Methoxy-3-indolylmethylglucosinolate	Alkylglucosinolates	Glucosinolate
24	Brassica napus var. napobrassica	C00000128	4-Methoxyglucobrassicin;4-Methoxy-3-indolylmethylglucosinolate	Alkylglucosinolates	Glucosinolate
24	Tovaria pendula	C00000128	4-Methoxyglucobrassicin;4-Methoxy-3-indolylmethylglucosinolate	Alkylglucosinolates	Glucosinolate
24	Tovaria pendula	C00000129	1-Acetylglucobrassicin;1-Acetyl-3-indolylmethyl glucosinolate	Glucosinolates	Glucosinolate
24	Brassica oleracea var. botrytis	C00000130	5-Hydroxyglucobrassicin;5-Hydroxy-3-indolylmethylglucosinolate	Alkylglucosinolates	Glucosinolate
24	Brassica oleracea var. gongylodes	C00000130	5-Hydroxyglucobrassicin;5-Hydroxy-3-indolylmethylglucosinolate	Alkylglucosinolates	Glucosinolate
24	Brassica oleracea var. botrytis	C00000131	5-Methoxyglucobrassicin;5-Methyoxy-3-indolylmethylglucosinolate	Alkylglucosinolates	Glucosinolate
24	Brassica oleracea var. gongylodes	C00000131	5-Methoxyglucobrassicin;5-Methyoxy-3-indolylmethylglucosinolate	Alkylglucosinolates	Glucosinolate
24	Brassica campestris ssp. rapifera	C00001463	Glucobrassicanapin;4-Pentenyl glucosinolate	Alkylglucosinolates	Glucosinolate
24	Brassica napus	C00001463	Glucobrassicanapin;4-Pentenyl glucosinolate	Alkylglucosinolates	Glucosinolate
24	Brassica napus var. napobrassica	C00001463	Glucobrassicanapin;4-Pentenyl glucosinolate	Alkylglucosinolates	Glucosinolate
24	Brassica oleracea var. botrytis	C00001465	Glucocapparin;Methyl glucosinolate	Alkylglucosinolates	Glucosinolate
24	Brassica campestris ssp. rapifera	C00001466	Glucocheirolin;3-(Methylsufonyl)propyl glucosinolate	Alkylglucosinolates	Glucosinolate
24	Brassica napus var. napobrassica	C00001466	Glucocheirolin;3-(Methylsufonyl)propyl glucosinolate	Alkylglucosinolates	Glucosinolate
24	Brassica oleracea var. botrytis	C00001466	Glucocheirolin;3-(Methylsufonyl)propyl glucosinolate	Alkylglucosinolates	Glucosinolate
24	Brassica napus var. napobrassica	C00001471	Glucoerysolin;4-(Methylsulfonyl)butyl glucosinolate	Alkylglucosinolates	Glucosinolate
24	Barbarea vulgaris	C00001473	Glucoiberverin;3-(Methylthio)propyl glucosinolate	Alkylglucosinolates	Glucosinolate
24	Brassica oleracea var. botrytis	C00001473	Glucoiberverin;3-(Methylthio)propyl glucosinolate	Alkylglucosinolates	Glucosinolate
24	Brassica oleracea var. capitata	C00001473	Glucoiberverin;3-(Methylthio)propyl glucosinolate	Alkylglucosinolates	Glucosinolate
24	Brassica oleracea var. gemmifera	C00001473	Glucoiberverin;3-(Methylthio)propyl glucosinolate	Alkylglucosinolates	Glucosinolate
24	Brassica oleracea var. gongylodes	C00001473	Glucoiberverin;3-(Methylthio)propyl glucosinolate	Alkylglucosinolates	Glucosinolate
24	Brassica campestris ssp. rapifera	C00001477	Gluconapoleiferin;2-Hydroxy-4-pentenyl glucosinolate	Alkylglucosinolates	Glucosinolate
24	Brassica napus var. napobrassica	C00001477	Gluconapoleiferin;2-Hydroxy-4-pentenyl glucosinolate	Alkylglucosinolates	Glucosinolate
24	Brassica oleracea var. gemmifera	C00001479	Glucoputranjivin;1-Methylethyl glucosinolate;isopropyl glucosinolate	Alkylglucosinolates	Glucosinolate
24	Tovaria pendula	C00001479	Glucoputranjivin;1-Methylethyl glucosinolate;isopropyl glucosinolate	Alkylglucosinolates	Glucosinolate
24	Brassica oleracea var. capitata	C00001486	Progoitrin;2(R)-2-Hydroxy 3-butenyl glucosinolate	Alkylglucosinolates	Glucosinolate
24	Brassica oleracea var. capitata	C00001488	Sinigrin;2-Phenylethyl glucosinolate;Allyl glucosinolate	Alkylglucosinolates	Glucosinolate
24	Brassica campestris ssp. rapifera	C00007344	Glucoerucin;4-Methylthiobutyl glucosinolate	Alkylglucosinolates	Glucosinolate
24	Brassica oleracea var. capitata	C00007344	Glucoerucin;4-Methylthiobutyl glucosinolate	Alkylglucosinolates	Glucosinolate
24	Brassica campestris ssp. rapifera	C00007345	5-Methylsulfinylpentyl glucosinolate;Glucoalyssin	Alkylglucosinolates	Glucosinolate
24	Tovaria pendula	C00007346	Benzylglucosinolate;Glucotropaeolin;Tropaeolin	Alkylglucosinolates	Glucosinolate
24	Barbarea vulgaris	C00007350	2-Phenylethylglucosinolate;Gluconasturtiin	Alkylglucosinolates	Glucosinolate
24	Brassica oleracea var. botrytis	C00007545	Glucoraphanin;4-Methylsulphinylbutyl glucosinolate	Alkylglucosinolates	Glucosinolate
24	Brassica oleracea var. capitata	C00007545	Glucoraphanin;4-Methylsulphinylbutyl glucosinolate	Alkylglucosinolates	Glucosinolate
24	Brassica oleracea var. gemmifera	C00007545	Glucoraphanin;4-Methylsulphinylbutyl glucosinolate	Alkylglucosinolates	Glucosinolate
24	Brassica napus var. napobrassica	C00007593	5-Methylthiopentylglucosinolate;Glucoberteroin	Alkylglucosinolates	Glucosinolate
24	Barbarea vulgaris	C00007816	2(R)-Hydroxy-2-phenylethyl glucosinolate;Glucobarbarin	Alkylglucosinolates	Glucosinolate
24	Brassica napus	C00007608	4-Metyl-5-(beta-hydroxyethyl)thiazole phosphate	4,5-disubstituted thiazoles	Organosulfur
24	Brassica napus	C00007610	4-Metyl-5-(beta-hydroxyethyl)thiazole;4-methyl-5-(2hydroxyethyl)thiazole	4,5-disubstituted thiazoles	Organosulfur
24	Brassica napus	C00001546	Methoxybrassinin;1-Methoxybrassinin	3-alkylindoles	Phytoalexin
24	Brassica napus	C00033745	Cyclobrassinin	3-alkylindoles	Phytoalexin
25	Lesquerella engelmannii	C00001471	Glucoerysolin;4-(Methylsulfonyl)butyl glucosinolate	Alkylglucosinolates	Glucosinolate
25	Biscutella didyma	C00001473	Glucoiberverin;3-(Methylthio)propyl glucosinolate	Alkylglucosinolates	Glucosinolate
25	Draba aizoides	C00001473	Glucoiberverin;3-(Methylthio)propyl glucosinolate	Alkylglucosinolates	Glucosinolate
25	Erysimum cheiranthoides	C00001473	Glucoiberverin;3-(Methylthio)propyl glucosinolate	Alkylglucosinolates	Glucosinolate
25	Euzomodendron bourgaeanum	C00001473	Glucoiberverin;3-(Methylthio)propyl glucosinolate	Alkylglucosinolates	Glucosinolate
25	Iberis sempervirens	C00001473	Glucoiberverin;3-(Methylthio)propyl glucosinolate	Alkylglucosinolates	Glucosinolate
25	Lepidium perfoliatum	C00001473	Glucoiberverin;3-(Methylthio)propyl glucosinolate	Alkylglucosinolates	Glucosinolate
25	Diplotaxis griffithii	C00007344	Glucoerucin;4-Methylthiobutyl glucosinolate	Alkylglucosinolates	Glucosinolate
25	Diplotaxis tenuifolia	C00007344	Glucoerucin;4-Methylthiobutyl glucosinolate	Alkylglucosinolates	Glucosinolate
25	Draba aizoides	C00007344	Glucoerucin;4-Methylthiobutyl glucosinolate	Alkylglucosinolates	Glucosinolate
25	Erysimum cheiranthoides	C00007344	Glucoerucin;4-Methylthiobutyl glucosinolate	Alkylglucosinolates	Glucosinolate
25	Iberis sempervirens	C00007344	Glucoerucin;4-Methylthiobutyl glucosinolate	Alkylglucosinolates	Glucosinolate
25	Lepidium perfoliatum	C00007344	Glucoerucin;4-Methylthiobutyl glucosinolate	Alkylglucosinolates	Glucosinolate
25	Lesquerella engelmannii	C00007344	Glucoerucin;4-Methylthiobutyl glucosinolate	Alkylglucosinolates	Glucosinolate
25	Physaria angustifolia	C00007344	Glucoerucin;4-Methylthiobutyl glucosinolate	Alkylglucosinolates	Glucosinolate
25	Biscutella didyma	C00007346	Benzylglucosinolate;Glucotropaeolin;Tropaeolin	Alkylglucosinolates	Glucosinolate
25	Lepidium perfoliatum	C00007346	Benzylglucosinolate;Glucotropaeolin;Tropaeolin	Alkylglucosinolates	Glucosinolate
25	Biscutella didyma	C00007350	2-Phenylethylglucosinolate;Gluconasturtiin	Alkylglucosinolates	Glucosinolate
25	Biscutella didyma	C00007545	Glucoraphanin;4-Methylsulphinylbutyl glucosinolate	Alkylglucosinolates	Glucosinolate
25	Diplotaxis griffithii	C00007545	Glucoraphanin;4-Methylsulphinylbutyl glucosinolate	Alkylglucosinolates	Glucosinolate
25	Diplotaxis tenuifolia	C00007545	Glucoraphanin;4-Methylsulphinylbutyl glucosinolate	Alkylglucosinolates	Glucosinolate
25	Euzomodendron bourgaeanum	C00007545	Glucoraphanin;4-Methylsulphinylbutyl glucosinolate	Alkylglucosinolates	Glucosinolate
25	Lepidium perfoliatum	C00007545	Glucoraphanin;4-Methylsulphinylbutyl glucosinolate	Alkylglucosinolates	Glucosinolate
25	Lesquerella engelmannii	C00007545	Glucoraphanin;4-Methylsulphinylbutyl glucosinolate	Alkylglucosinolates	Glucosinolate
25	Physaria angustifolia	C00007545	Glucoraphanin;4-Methylsulphinylbutyl glucosinolate	Alkylglucosinolates	Glucosinolate
25	Lepidium perfoliatum	C00007593	5-Methylthiopentylglucosinolate;Glucoberteroin	Alkylglucosinolates	Glucosinolate
25	Diplotaxis griffithii	C00007805	4-Hydroxybenzyl glucosinolate;Glucosinalbate	Alkylglucosinolates	Glucosinolate
25	Lepidium perfoliatum	C00007819	3-Methoxybenzyl glucosinolate;Glucolimnathin	Alkylglucosinolates	Glucosinolate
26	Matthiola bicornis	C00001466	Glucocheirolin;3-(Methylsufonyl)propyl glucosinolate	Alkylglucosinolates	Glucosinolate
26	Raphanus raphanistrum	C00001473	Glucoiberverin;3-(Methylthio)propyl glucosinolate	Alkylglucosinolates	Glucosinolate
26	Matthiola bicornis	C00001481	Glucoraphenin;4-Methylsufinyl-3-butenyl glucosinolate	Alkylglucosinolates	Glucosinolate
26	Matthiola parviflora	C00001481	Glucoraphenin;4-Methylsufinyl-3-butenyl glucosinolate	Alkylglucosinolates	Glucosinolate
26	Cakile artica	C00001488	Sinigrin;2-Phenylethyl glucosinolate;Allyl glucosinolate	Alkylglucosinolates	Glucosinolate
26	Conringia planisiliqua	C00001488	Sinigrin;2-Phenylethyl glucosinolate;Allyl glucosinolate	Alkylglucosinolates	Glucosinolate
26	Descurainia appendiculata	C00001488	Sinigrin;2-Phenylethyl glucosinolate;Allyl glucosinolate	Alkylglucosinolates	Glucosinolate
26	Erucastrum gallicum	C00001488	Sinigrin;2-Phenylethyl glucosinolate;Allyl glucosinolate	Alkylglucosinolates	Glucosinolate
26	Erucastrum laevigatum	C00001488	Sinigrin;2-Phenylethyl glucosinolate;Allyl glucosinolate	Alkylglucosinolates	Glucosinolate
26	Raphanus raphanistrum	C00001488	Sinigrin;2-Phenylethyl glucosinolate;Allyl glucosinolate	Alkylglucosinolates	Glucosinolate
26	Rorippa hilariana	C00001488	Sinigrin;2-Phenylethyl glucosinolate;Allyl glucosinolate	Alkylglucosinolates	Glucosinolate
26	Matthiola bicornis	C00007344	Glucoerucin;4-Methylthiobutyl glucosinolate	Alkylglucosinolates	Glucosinolate
26	Matthiola bicornis	C00007345	5-Methylsulfinylpentyl glucosinolate;Glucoalyssin	Alkylglucosinolates	Glucosinolate
26	Matthiola bicornis	C00007348	6-Methylsulfinylhexyl glucosinolate;Glucohesperin	Alkylglucosinolates	Glucosinolate
26	Cakile artica	C00007350	2-Phenylethylglucosinolate;Gluconasturtiin	Alkylglucosinolates	Glucosinolate
26	Erucastrum laevigatum	C00007350	2-Phenylethylglucosinolate;Gluconasturtiin	Alkylglucosinolates	Glucosinolate
26	Matthiola parviflora	C00007350	2-Phenylethylglucosinolate;Gluconasturtiin	Alkylglucosinolates	Glucosinolate
26	Rorippa hilariana	C00007355	8-Methylsulfinyloctyl glucosinolate;Glucohirsutin	Alkylglucosinolates	Glucosinolate
26	Boreava aptera	C00007586	Gluconapin;3-Butyl glucosinolate	Alkylglucosinolates	Glucosinolate
26	Cakile artica	C00007586	Gluconapin;3-Butyl glucosinolate	Alkylglucosinolates	Glucosinolate
26	Conringia planisiliqua	C00007586	Gluconapin;3-Butyl glucosinolate	Alkylglucosinolates	Glucosinolate
26	Descurainia appendiculata	C00007586	Gluconapin;3-Butyl glucosinolate	Alkylglucosinolates	Glucosinolate
26	Erucastrum gallicum	C00007586	Gluconapin;3-Butyl glucosinolate	Alkylglucosinolates	Glucosinolate
26	Erucastrum laevigatum	C00007586	Gluconapin;3-Butyl glucosinolate	Alkylglucosinolates	Glucosinolate
26	Isatis glauca	C00007586	Gluconapin;3-Butyl glucosinolate	Alkylglucosinolates	Glucosinolate
26	Isatis iberica	C00007586	Gluconapin;3-Butyl glucosinolate	Alkylglucosinolates	Glucosinolate
26	Peltaria angustifolia	C00007586	Gluconapin;3-Butyl glucosinolate	Alkylglucosinolates	Glucosinolate
26	Rorippa hilariana	C00007586	Gluconapin;3-Butyl glucosinolate	Alkylglucosinolates	Glucosinolate
26	Schimpera arabica	C00007586	Gluconapin;3-Butyl glucosinolate	Alkylglucosinolates	Glucosinolate
26	Cakile artica	C00007593	5-Methylthiopentylglucosinolate;Glucoberteroin	Alkylglucosinolates	Glucosinolate
26	Boreava aptera	C00007805	4-Hydroxybenzyl glucosinolate;Glucosinalbate	Alkylglucosinolates	Glucosinolate
26	Conringia planisiliqua	C00007805	4-Hydroxybenzyl glucosinolate;Glucosinalbate	Alkylglucosinolates	Glucosinolate
26	Erucastrum laevigatum	C00007805	4-Hydroxybenzyl glucosinolate;Glucosinalbate	Alkylglucosinolates	Glucosinolate
26	Isatis glauca	C00007805	4-Hydroxybenzyl glucosinolate;Glucosinalbate	Alkylglucosinolates	Glucosinolate
26	Isatis iberica	C00007805	4-Hydroxybenzyl glucosinolate;Glucosinalbate	Alkylglucosinolates	Glucosinolate
26	Matthiola parviflora	C00007805	4-Hydroxybenzyl glucosinolate;Glucosinalbate	Alkylglucosinolates	Glucosinolate
26	Peltaria angustifolia	C00007805	4-Hydroxybenzyl glucosinolate;Glucosinalbate	Alkylglucosinolates	Glucosinolate
26	Rorippa hilariana	C00007805	4-Hydroxybenzyl glucosinolate;Glucosinalbate	Alkylglucosinolates	Glucosinolate
26	Schimpera arabica	C00007805	4-Hydroxybenzyl glucosinolate;Glucosinalbate	Alkylglucosinolates	Glucosinolate
26	Matthiola bicornis	C00007841	4-Methylthio-3-butenyl glucosinolate	Alkylglucosinolates	Glucosinolate
26	Matthiola parviflora	C00007841	4-Methylthio-3-butenyl glucosinolate	Alkylglucosinolates	Glucosinolate
26	Raphanus raphanistrum	C00007841	4-Methylthio-3-butenyl glucosinolate	Alkylglucosinolates	Glucosinolate
27	Boreava orientalis	C00001486	Progoitrin;2(R)-2-Hydroxy 3-butenyl glucosinolate	Alkylglucosinolates	Glucosinolate
27	Chorispora purpurascens	C00001486	Progoitrin;2(R)-2-Hydroxy 3-butenyl glucosinolate	Alkylglucosinolates	Glucosinolate
27	Coincya monensis	C00001486	Progoitrin;2(R)-2-Hydroxy 3-butenyl glucosinolate	Alkylglucosinolates	Glucosinolate
27	Coincya rupestris	C00001486	Progoitrin;2(R)-2-Hydroxy 3-butenyl glucosinolate	Alkylglucosinolates	Glucosinolate
27	Crambe filiformis	C00001486	Progoitrin;2(R)-2-Hydroxy 3-butenyl glucosinolate	Alkylglucosinolates	Glucosinolate
27	Crambe juncea	C00001486	Progoitrin;2(R)-2-Hydroxy 3-butenyl glucosinolate	Alkylglucosinolates	Glucosinolate
27	Crambe koktebelica	C00001486	Progoitrin;2(R)-2-Hydroxy 3-butenyl glucosinolate	Alkylglucosinolates	Glucosinolate
27	Crambe orientalis	C00001486	Progoitrin;2(R)-2-Hydroxy 3-butenyl glucosinolate	Alkylglucosinolates	Glucosinolate
27	Isatis cappadocica	C00001486	Progoitrin;2(R)-2-Hydroxy 3-butenyl glucosinolate	Alkylglucosinolates	Glucosinolate
27	Isatis costata	C00001486	Progoitrin;2(R)-2-Hydroxy 3-butenyl glucosinolate	Alkylglucosinolates	Glucosinolate
27	Rhynchosinapis hispida	C00001486	Progoitrin;2(R)-2-Hydroxy 3-butenyl glucosinolate	Alkylglucosinolates	Glucosinolate
27	Boreava orientalis	C00007586	Gluconapin;3-Butyl glucosinolate	Alkylglucosinolates	Glucosinolate
27	Chorispora purpurascens	C00007586	Gluconapin;3-Butyl glucosinolate	Alkylglucosinolates	Glucosinolate
27	Coincya monensis	C00007586	Gluconapin;3-Butyl glucosinolate	Alkylglucosinolates	Glucosinolate
27	Coincya rupestris	C00007586	Gluconapin;3-Butyl glucosinolate	Alkylglucosinolates	Glucosinolate
27	Crambe filiformis	C00007586	Gluconapin;3-Butyl glucosinolate	Alkylglucosinolates	Glucosinolate
27	Crambe juncea	C00007586	Gluconapin;3-Butyl glucosinolate	Alkylglucosinolates	Glucosinolate
27	Crambe koktebelica	C00007586	Gluconapin;3-Butyl glucosinolate	Alkylglucosinolates	Glucosinolate
27	Crambe orientalis	C00007586	Gluconapin;3-Butyl glucosinolate	Alkylglucosinolates	Glucosinolate
27	Isatis cappadocica	C00007586	Gluconapin;3-Butyl glucosinolate	Alkylglucosinolates	Glucosinolate
27	Isatis costata	C00007586	Gluconapin;3-Butyl glucosinolate	Alkylglucosinolates	Glucosinolate
27	Rhynchosinapis hispida	C00007586	Gluconapin;3-Butyl glucosinolate	Alkylglucosinolates	Glucosinolate
27	Boreava orientalis	C00007805	4-Hydroxybenzyl glucosinolate;Glucosinalbate	Alkylglucosinolates	Glucosinolate
27	Chorispora purpurascens	C00007805	4-Hydroxybenzyl glucosinolate;Glucosinalbate	Alkylglucosinolates	Glucosinolate
27	Coincya monensis	C00007805	4-Hydroxybenzyl glucosinolate;Glucosinalbate	Alkylglucosinolates	Glucosinolate
27	Coincya rupestris	C00007805	4-Hydroxybenzyl glucosinolate;Glucosinalbate	Alkylglucosinolates	Glucosinolate
27	Crambe filiformis	C00007805	4-Hydroxybenzyl glucosinolate;Glucosinalbate	Alkylglucosinolates	Glucosinolate
27	Crambe juncea	C00007805	4-Hydroxybenzyl glucosinolate;Glucosinalbate	Alkylglucosinolates	Glucosinolate
27	Crambe koktebelica	C00007805	4-Hydroxybenzyl glucosinolate;Glucosinalbate	Alkylglucosinolates	Glucosinolate
27	Crambe orientalis	C00007805	4-Hydroxybenzyl glucosinolate;Glucosinalbate	Alkylglucosinolates	Glucosinolate
27	Isatis cappadocica	C00007805	4-Hydroxybenzyl glucosinolate;Glucosinalbate	Alkylglucosinolates	Glucosinolate
27	Isatis costata	C00007805	4-Hydroxybenzyl glucosinolate;Glucosinalbate	Alkylglucosinolates	Glucosinolate
27	Rhynchosinapis hispida	C00007805	4-Hydroxybenzyl glucosinolate;Glucosinalbate	Alkylglucosinolates	Glucosinolate
27	Boreava orientalis	C00007864	Epiprogoitrin;2(S)-2-Hydroxy-3-butenyl glucosinolate	Alkylglucosinolates	Glucosinolate
27	Chorispora purpurascens	C00007864	Epiprogoitrin;2(S)-2-Hydroxy-3-butenyl glucosinolate	Alkylglucosinolates	Glucosinolate
27	Coincya monensis	C00007864	Epiprogoitrin;2(S)-2-Hydroxy-3-butenyl glucosinolate	Alkylglucosinolates	Glucosinolate
27	Coincya rupestris	C00007864	Epiprogoitrin;2(S)-2-Hydroxy-3-butenyl glucosinolate	Alkylglucosinolates	Glucosinolate
27	Crambe filiformis	C00007864	Epiprogoitrin;2(S)-2-Hydroxy-3-butenyl glucosinolate	Alkylglucosinolates	Glucosinolate
27	Crambe juncea	C00007864	Epiprogoitrin;2(S)-2-Hydroxy-3-butenyl glucosinolate	Alkylglucosinolates	Glucosinolate
27	Crambe koktebelica	C00007864	Epiprogoitrin;2(S)-2-Hydroxy-3-butenyl glucosinolate	Alkylglucosinolates	Glucosinolate
27	Crambe orientalis	C00007864	Epiprogoitrin;2(S)-2-Hydroxy-3-butenyl glucosinolate	Alkylglucosinolates	Glucosinolate
27	Isatis cappadocica	C00007864	Epiprogoitrin;2(S)-2-Hydroxy-3-butenyl glucosinolate	Alkylglucosinolates	Glucosinolate
27	Isatis costata	C00007864	Epiprogoitrin;2(S)-2-Hydroxy-3-butenyl glucosinolate	Alkylglucosinolates	Glucosinolate
27	Rhynchosinapis hispida	C00007864	Epiprogoitrin;2(S)-2-Hydroxy-3-butenyl glucosinolate	Alkylglucosinolates	Glucosinolate
28	Brassica carinata	C00001546	Methoxybrassinin;1-Methoxybrassinin	3-alkylindoles	Phytoalexin
28	Brassica sativus	C00001546	Methoxybrassinin;1-Methoxybrassinin	3-alkylindoles	Phytoalexin
28	Brassica napus L.ssp.rapifera	C00026587	Brassicanate A	Indole phytoalexin	Phytoalexin
28	Brassica napus L.ssp.rapifera	C00026588	Rutalexin	Indoles and derivatives	Phytoalexin
28	Brassica carinata	C00026995	S-(-)-Spirobrassinin;Spirobrassinin	Indolines	Phytoalexin
28	Brassica napus L.ssp.rapifera	C00026995	S-(-)-Spirobrassinin;Spirobrassinin	Indolines	Phytoalexin
28	Brassica oleracea var.botrytis	C00026995	S-(-)-Spirobrassinin;Spirobrassinin	Indolines	Phytoalexin
28	Brassica napus L.ssp.rapifera	C00027106	Brassinin	3-alkylindoles	Phytoalexin
28	Brassica sativus	C00027106	Brassinin	3-alkylindoles	Phytoalexin
28	Brassica napus L.ssp.rapifera	C00027107	Brassicanal A	Indoles	Phytoalexin
28	Brassica carinata	C00027108	Brassilexin	Indoles	Phytoalexin
28	Brassica napus L.ssp.rapifera	C00027108	Brassilexin	Indoles	Phytoalexin
28	Brassica carinata	C00033745	Cyclobrassinin	3-alkylindoles	Phytoalexin
28	Brassica oleracea var.botrytis	C00034922	1-Methoxybrassitin	3-alkylindoles	Phytoalexin
28	Brassica sativus	C00034922	1-Methoxybrassitin	3-alkylindoles	Phytoalexin
28	Brassica oleracea var.botrytis	C00034933	Brassicanal C;(-)-Brassicanal C	Indoles	Phytoalexin
28	Brassica sativus	C00036838	Brassitin	3-alkylindoles	Phytoalexin
29	Brassica juncea	C00000125	Glucobrassicin;Glucobrassicine;3-Indolylmethylglucosinolate	Alkylglucosinolates	Glucosinolate
29	Brassica sprouts	C00000125	Glucobrassicin;Glucobrassicine;3-Indolylmethylglucosinolate	Alkylglucosinolates	Glucosinolate
29	Conringia orientalis	C00000125	Glucobrassicin;Glucobrassicine;3-Indolylmethylglucosinolate	Alkylglucosinolates	Glucosinolate
29	Diplotaxis erucoides	C00000125	Glucobrassicin;Glucobrassicine;3-Indolylmethylglucosinolate	Alkylglucosinolates	Glucosinolate
29	Isatis djurdjura	C00000125	Glucobrassicin;Glucobrassicine;3-Indolylmethylglucosinolate	Alkylglucosinolates	Glucosinolate
29	Isatis tinctoria	C00000125	Glucobrassicin;Glucobrassicine;3-Indolylmethylglucosinolate	Alkylglucosinolates	Glucosinolate
29	Moricandia arvensis	C00000125	Glucobrassicin;Glucobrassicine;3-Indolylmethylglucosinolate	Alkylglucosinolates	Glucosinolate
29	Sinapis alba	C00000125	Glucobrassicin;Glucobrassicine;3-Indolylmethylglucosinolate	Alkylglucosinolates	Glucosinolate
29	Brassica sprouts	C00000126	Neoglucobrassicin;1-Methoxy-3-indolylmethylglucosinolate	Alkylglucosinolates	Glucosinolate
29	Conringia orientalis	C00000126	Neoglucobrassicin;1-Methoxy-3-indolylmethylglucosinolate	Alkylglucosinolates	Glucosinolate
29	Diplotaxis erucoides	C00000126	Neoglucobrassicin;1-Methoxy-3-indolylmethylglucosinolate	Alkylglucosinolates	Glucosinolate
29	Isatis djurdjura	C00000126	Neoglucobrassicin;1-Methoxy-3-indolylmethylglucosinolate	Alkylglucosinolates	Glucosinolate
29	Isatis tinctoria	C00000126	Neoglucobrassicin;1-Methoxy-3-indolylmethylglucosinolate	Alkylglucosinolates	Glucosinolate
29	Moricandia arvensis	C00000126	Neoglucobrassicin;1-Methoxy-3-indolylmethylglucosinolate	Alkylglucosinolates	Glucosinolate
29	Sinapis alba	C00000126	Neoglucobrassicin;1-Methoxy-3-indolylmethylglucosinolate	Alkylglucosinolates	Glucosinolate
29	Brassica juncea	C00000127	4-Hydroxyglucobrassicin;4-Hydroxy-3-indolylmethylglucosinolate	Alkylglucosinolates	Glucosinolate
29	Brassica sprouts	C00000127	4-Hydroxyglucobrassicin;4-Hydroxy-3-indolylmethylglucosinolate	Alkylglucosinolates	Glucosinolate
29	Conringia orientalis	C00000127	4-Hydroxyglucobrassicin;4-Hydroxy-3-indolylmethylglucosinolate	Alkylglucosinolates	Glucosinolate
29	Diplotaxis erucoides	C00000127	4-Hydroxyglucobrassicin;4-Hydroxy-3-indolylmethylglucosinolate	Alkylglucosinolates	Glucosinolate
29	Isatis djurdjura	C00000127	4-Hydroxyglucobrassicin;4-Hydroxy-3-indolylmethylglucosinolate	Alkylglucosinolates	Glucosinolate
29	Isatis tinctoria	C00000127	4-Hydroxyglucobrassicin;4-Hydroxy-3-indolylmethylglucosinolate	Alkylglucosinolates	Glucosinolate
29	Moricandia arvensis	C00000127	4-Hydroxyglucobrassicin;4-Hydroxy-3-indolylmethylglucosinolate	Alkylglucosinolates	Glucosinolate
29	Brassica juncea	C00000128	4-Methoxyglucobrassicin;4-Methoxy-3-indolylmethylglucosinolate	Alkylglucosinolates	Glucosinolate
29	Diplotaxis erucoides	C00000128	4-Methoxyglucobrassicin;4-Methoxy-3-indolylmethylglucosinolate	Alkylglucosinolates	Glucosinolate
29	Isatis djurdjura	C00000128	4-Methoxyglucobrassicin;4-Methoxy-3-indolylmethylglucosinolate	Alkylglucosinolates	Glucosinolate
29	Isatis tinctoria	C00000128	4-Methoxyglucobrassicin;4-Methoxy-3-indolylmethylglucosinolate	Alkylglucosinolates	Glucosinolate
29	Moricandia arvensis	C00000128	4-Methoxyglucobrassicin;4-Methoxy-3-indolylmethylglucosinolate	Alkylglucosinolates	Glucosinolate
29	Brassica juncea	C00001463	Glucobrassicanapin;4-Pentenyl glucosinolate	Alkylglucosinolates	Glucosinolate
29	Sinapis alba	C00001463	Glucobrassicanapin;4-Pentenyl glucosinolate	Alkylglucosinolates	Glucosinolate
29	Sinapis alba	C00001468	Glucocochlearin;1-Methylpropyl glucosinolate;Glucojiabutin;sec-Butyl glucosinolate	Alkylglucosinolates	Glucosinolate
29	Conringia orientalis	C00001469	Glucoconringiin;2-Hydroxy-2-methylpropyl glucosinolate	Alkylglucosinolates	Glucosinolate
29	Brassica sprouts	C00001473	Glucoiberverin;3-(Methylthio)propyl glucosinolate	Alkylglucosinolates	Glucosinolate
29	Conringia orientalis	C00001473	Glucoiberverin;3-(Methylthio)propyl glucosinolate	Alkylglucosinolates	Glucosinolate
29	Diplotaxis erucoides	C00001473	Glucoiberverin;3-(Methylthio)propyl glucosinolate	Alkylglucosinolates	Glucosinolate
29	Isatis tinctoria	C00001473	Glucoiberverin;3-(Methylthio)propyl glucosinolate	Alkylglucosinolates	Glucosinolate
29	Moricandia arvensis	C00001473	Glucoiberverin;3-(Methylthio)propyl glucosinolate	Alkylglucosinolates	Glucosinolate
29	Sinapis alba	C00001473	Glucoiberverin;3-(Methylthio)propyl glucosinolate	Alkylglucosinolates	Glucosinolate
29	Brassica juncea	C00001477	Gluconapoleiferin;2-Hydroxy-4-pentenyl glucosinolate	Alkylglucosinolates	Glucosinolate
29	Brassica juncea	C00001479	Glucoputranjivin;1-Methylethyl glucosinolate;isopropyl glucosinolate	Alkylglucosinolates	Glucosinolate
29	Brassica juncea	C00001486	Progoitrin;2(R)-2-Hydroxy 3-butenyl glucosinolate	Alkylglucosinolates	Glucosinolate
29	Brassica sprouts	C00001486	Progoitrin;2(R)-2-Hydroxy 3-butenyl glucosinolate	Alkylglucosinolates	Glucosinolate
29	Conringia orientalis	C00001486	Progoitrin;2(R)-2-Hydroxy 3-butenyl glucosinolate	Alkylglucosinolates	Glucosinolate
29	Isatis djurdjura	C00001486	Progoitrin;2(R)-2-Hydroxy 3-butenyl glucosinolate	Alkylglucosinolates	Glucosinolate
29	Isatis tinctoria	C00001486	Progoitrin;2(R)-2-Hydroxy 3-butenyl glucosinolate	Alkylglucosinolates	Glucosinolate
29	Moricandia arvensis	C00001486	Progoitrin;2(R)-2-Hydroxy 3-butenyl glucosinolate	Alkylglucosinolates	Glucosinolate
29	Sinapis alba	C00001486	Progoitrin;2(R)-2-Hydroxy 3-butenyl glucosinolate	Alkylglucosinolates	Glucosinolate
29	Sinapis alba	C00001487	Sinalbin	Glucosinolates	Glucosinolate
29	Brassica juncea	C00001488	Sinigrin;2-Phenylethyl glucosinolate;Allyl glucosinolate	Alkylglucosinolates	Glucosinolate
29	Brassica sprouts	C00001488	Sinigrin;2-Phenylethyl glucosinolate;Allyl glucosinolate	Alkylglucosinolates	Glucosinolate
29	Diplotaxis erucoides	C00001488	Sinigrin;2-Phenylethyl glucosinolate;Allyl glucosinolate	Alkylglucosinolates	Glucosinolate
29	Moricandia arvensis	C00001488	Sinigrin;2-Phenylethyl glucosinolate;Allyl glucosinolate	Alkylglucosinolates	Glucosinolate
29	Isatis tinctoria	C00001489	(N-Sulfoindol-3-yl)methylglucosinolate	Alkylglucosinolates	Glucosinolate
29	Brassica sprouts	C00007343	Glucoiberin;3-Methylsulfinylpropyl glucosinolate	Alkylglucosinolates	Glucosinolate
29	Brassica sprouts	C00007344	Glucoerucin;4-Methylthiobutyl glucosinolate	Alkylglucosinolates	Glucosinolate
29	Diplotaxis erucoides	C00007344	Glucoerucin;4-Methylthiobutyl glucosinolate	Alkylglucosinolates	Glucosinolate
29	Sinapis alba	C00007344	Glucoerucin;4-Methylthiobutyl glucosinolate	Alkylglucosinolates	Glucosinolate
29	Diplotaxis erucoides	C00007346	Benzylglucosinolate;Glucotropaeolin;Tropaeolin	Alkylglucosinolates	Glucosinolate
29	Moricandia arvensis	C00007346	Benzylglucosinolate;Glucotropaeolin;Tropaeolin	Alkylglucosinolates	Glucosinolate
29	Sinapis alba	C00007346	Benzylglucosinolate;Glucotropaeolin;Tropaeolin	Alkylglucosinolates	Glucosinolate
29	Brassica juncea	C00007350	2-Phenylethylglucosinolate;Gluconasturtiin	Alkylglucosinolates	Glucosinolate
29	Diplotaxis erucoides	C00007350	2-Phenylethylglucosinolate;Gluconasturtiin	Alkylglucosinolates	Glucosinolate
29	Moricandia arvensis	C00007350	2-Phenylethylglucosinolate;Gluconasturtiin	Alkylglucosinolates	Glucosinolate
29	Sinapis alba	C00007350	2-Phenylethylglucosinolate;Gluconasturtiin	Alkylglucosinolates	Glucosinolate
29	Brassica sprouts	C00007545	Glucoraphanin;4-Methylsulphinylbutyl glucosinolate	Alkylglucosinolates	Glucosinolate
29	Isatis djurdjura	C00007545	Glucoraphanin;4-Methylsulphinylbutyl glucosinolate	Alkylglucosinolates	Glucosinolate
29	Isatis tinctoria	C00007545	Glucoraphanin;4-Methylsulphinylbutyl glucosinolate	Alkylglucosinolates	Glucosinolate
29	Brassica juncea	C00007586	Gluconapin;3-Butyl glucosinolate	Alkylglucosinolates	Glucosinolate
29	Brassica sprouts	C00007586	Gluconapin;3-Butyl glucosinolate	Alkylglucosinolates	Glucosinolate
29	Conringia orientalis	C00007586	Gluconapin;3-Butyl glucosinolate	Alkylglucosinolates	Glucosinolate
29	Diplotaxis erucoides	C00007586	Gluconapin;3-Butyl glucosinolate	Alkylglucosinolates	Glucosinolate
29	Isatis djurdjura	C00007586	Gluconapin;3-Butyl glucosinolate	Alkylglucosinolates	Glucosinolate
29	Isatis tinctoria	C00007586	Gluconapin;3-Butyl glucosinolate	Alkylglucosinolates	Glucosinolate
29	Moricandia arvensis	C00007586	Gluconapin;3-Butyl glucosinolate	Alkylglucosinolates	Glucosinolate
29	Sinapis alba	C00007586	Gluconapin;3-Butyl glucosinolate	Alkylglucosinolates	Glucosinolate
29	Moricandia arvensis	C00007791	2-(Benzoyloxy)ethyl glucosinolate	Alkylglucosinolates	Glucosinolate
29	Diplotaxis erucoides	C00007805	4-Hydroxybenzyl glucosinolate;Glucosinalbate	Alkylglucosinolates	Glucosinolate
29	Isatis tinctoria	C00007805	4-Hydroxybenzyl glucosinolate;Glucosinalbate	Alkylglucosinolates	Glucosinolate
29	Sinapis alba	C00007805	4-Hydroxybenzyl glucosinolate;Glucosinalbate	Alkylglucosinolates	Glucosinolate
29	Conringia orientalis	C00007830	2-Methylpropyl glucosinolate;Isobutyl glucosinolate	Alkylglucosinolates	Glucosinolate
29	Isatis tinctoria	C00007861	1-Sulfo-indol-3-ylmethyl glucosinolate;Glucobrassicin-1-sulfate	Alkylglucosinolates	Glucosinolate
29	Conringia orientalis	C00007864	Epiprogoitrin;2(S)-2-Hydroxy-3-butenyl glucosinolate	Alkylglucosinolates	Glucosinolate
29	Isatis djurdjura	C00007864	Epiprogoitrin;2(S)-2-Hydroxy-3-butenyl glucosinolate	Alkylglucosinolates	Glucosinolate
29	Isatis tinctoria	C00007864	Epiprogoitrin;2(S)-2-Hydroxy-3-butenyl glucosinolate	Alkylglucosinolates	Glucosinolate
29	Moricandia arvensis	C00007864	Epiprogoitrin;2(S)-2-Hydroxy-3-butenyl glucosinolate	Alkylglucosinolates	Glucosinolate
29	Sinapis alba	C00007864	Epiprogoitrin;2(S)-2-Hydroxy-3-butenyl glucosinolate	Alkylglucosinolates	Glucosinolate
29	Sinapis alba	C00037823	Sinalbin A	3-alkylindoles	Glucosinolate
29	Sinapis alba	C00037824	Sinalbin B	3-alkylindoles	Glucosinolate
29	Brassica juncea	C00032761	Benzyl isothiocyanate;Phenylmethyl isothiocyanate	Acetohydroximates	Isothiocyanate
29	Brassica juncea	C00050712	3-Methylthiopropyl isothiocyanate;Iberverin	Isothiocyanates	Isothiocyanate
29	Brassica juncea	C00050983	Isopropyl isothiocyanate	Isothiocyanates	Isothiocyanate
29	Brassica juncea	C00051564	Methyl isothiocyanate	Isothiocyanates	Isothiocyanate
29	Sinapis alba	C00026994	Sinalexin	Indoles	Phytoalexin
29	Brassica juncea	C00027108	Brassilexin	Indoles	Phytoalexin
29	Brassica juncea	C00033745	Cyclobrassinin	3-alkylindoles	Phytoalexin
30	Brassica oleracea	C00000125	Glucobrassicin;Glucobrassicine;3-Indolylmethylglucosinolate	Alkylglucosinolates	Glucosinolate
30	Brassica rapa	C00000125	Glucobrassicin;Glucobrassicine;3-Indolylmethylglucosinolate	Alkylglucosinolates	Glucosinolate
30	Brassica oleracea	C00000126	Neoglucobrassicin;1-Methoxy-3-indolylmethylglucosinolate	Alkylglucosinolates	Glucosinolate
30	Brassica rapa	C00000126	Neoglucobrassicin;1-Methoxy-3-indolylmethylglucosinolate	Alkylglucosinolates	Glucosinolate
30	Brassica oleracea	C00000127	4-Hydroxyglucobrassicin;4-Hydroxy-3-indolylmethylglucosinolate	Alkylglucosinolates	Glucosinolate
30	Brassica rapa	C00000127	4-Hydroxyglucobrassicin;4-Hydroxy-3-indolylmethylglucosinolate	Alkylglucosinolates	Glucosinolate
30	Brassica rapa	C00000128	4-Methoxyglucobrassicin;4-Methoxy-3-indolylmethylglucosinolate	Alkylglucosinolates	Glucosinolate
30	Brassica oleracea	C00001463	Glucobrassicanapin;4-Pentenyl glucosinolate	Alkylglucosinolates	Glucosinolate
30	Brassica rapa	C00001463	Glucobrassicanapin;4-Pentenyl glucosinolate	Alkylglucosinolates	Glucosinolate
30	Brassica oleracea	C00001473	Glucoiberverin;3-(Methylthio)propyl glucosinolate	Alkylglucosinolates	Glucosinolate
30	Brassica rapa	C00001473	Glucoiberverin;3-(Methylthio)propyl glucosinolate	Alkylglucosinolates	Glucosinolate
30	Brassica rapa	C00001477	Gluconapoleiferin;2-Hydroxy-4-pentenyl glucosinolate	Alkylglucosinolates	Glucosinolate
30	Brassica oleracea	C00001486	Progoitrin;2(R)-2-Hydroxy 3-butenyl glucosinolate	Alkylglucosinolates	Glucosinolate
30	Brassica rapa	C00001486	Progoitrin;2(R)-2-Hydroxy 3-butenyl glucosinolate	Alkylglucosinolates	Glucosinolate
30	Brassica oleracea	C00001488	Sinigrin;2-Phenylethyl glucosinolate;Allyl glucosinolate	Alkylglucosinolates	Glucosinolate
30	Brassica oleracea	C00007343	Glucoiberin;3-Methylsulfinylpropyl glucosinolate	Alkylglucosinolates	Glucosinolate
30	Brassica rapa	C00007343	Glucoiberin;3-Methylsulfinylpropyl glucosinolate	Alkylglucosinolates	Glucosinolate
30	Brassica oleracea	C00007344	Glucoerucin;4-Methylthiobutyl glucosinolate	Alkylglucosinolates	Glucosinolate
30	Brassica rapa	C00007344	Glucoerucin;4-Methylthiobutyl glucosinolate	Alkylglucosinolates	Glucosinolate
30	Brassica rapa	C00007345	5-Methylsulfinylpentyl glucosinolate;Glucoalyssin	Alkylglucosinolates	Glucosinolate
30	Brassica oleracea	C00007350	2-Phenylethylglucosinolate;Gluconasturtiin	Alkylglucosinolates	Glucosinolate
30	Brassica rapa	C00007350	2-Phenylethylglucosinolate;Gluconasturtiin	Alkylglucosinolates	Glucosinolate
30	Brassica oleracea	C00007545	Glucoraphanin;4-Methylsulphinylbutyl glucosinolate	Alkylglucosinolates	Glucosinolate
30	Brassica rapa	C00007545	Glucoraphanin;4-Methylsulphinylbutyl glucosinolate	Alkylglucosinolates	Glucosinolate
30	Brassica oleracea	C00007586	Gluconapin;3-Butyl glucosinolate	Alkylglucosinolates	Glucosinolate
30	Brassica rapa	C00007586	Gluconapin;3-Butyl glucosinolate	Alkylglucosinolates	Glucosinolate
30	Brassica oleracea	C00007864	Epiprogoitrin;2(S)-2-Hydroxy-3-butenyl glucosinolate	Alkylglucosinolates	Glucosinolate
30	Brassica rapa	C00007864	Epiprogoitrin;2(S)-2-Hydroxy-3-butenyl glucosinolate	Alkylglucosinolates	Glucosinolate
30	Brassica oleracea	C00050239	4-Methylsulfinylbutyl isothiocyanate;Sulforaphane	Sulfoxides	Isothiocyanate
30	Brassica oleracea	C00000097	2-Methylthio-N6-(delta2-isopentenyl)adenosine;N6-(D2-Isopentenyl)-2-methylthioadenosine	Purine nucleosides	Organosulfur
30	Brassica oleracea	C00001546	Methoxybrassinin;1-Methoxybrassinin	3-alkylindoles	Phytoalexin
30	Brassica rapa	C00001546	Methoxybrassinin;1-Methoxybrassinin	3-alkylindoles	Phytoalexin
30	Brassica rapa	C00026588	Rutalexin	Indoles and derivatives	Phytoalexin
30	Brassica rapa	C00026995	S-(-)-Spirobrassinin;Spirobrassinin	Indolines	Phytoalexin
30	Brassica oleracea	C00027106	Brassinin	3-alkylindoles	Phytoalexin
30	Brassica rapa	C00027106	Brassinin	3-alkylindoles	Phytoalexin
30	Brassica oleracea	C00027107	Brassicanal A	Indoles	Phytoalexin
30	Brassica rapa	C00027107	Brassicanal A	Indoles	Phytoalexin
30	Brassica oleracea	C00027108	Brassilexin	Indoles	Phytoalexin
30	Brassica rapa	C00027108	Brassilexin	Indoles	Phytoalexin
30	Brassica oleracea	C00033745	Cyclobrassinin	3-alkylindoles	Phytoalexin
30	Brassica rapa	C00033745	Cyclobrassinin	3-alkylindoles	Phytoalexin
30	Brassica rapa	C00034193	Rapalexin A	Isothiocyanates	Phytoalexin
30	Brassica rapa	C00034194	Rapalexin B	Isothiocyanates	Phytoalexin
30	Brassica rapa	C00034922	1-Methoxybrassitin	3-alkylindoles	Phytoalexin
30	Brassica oleracea	C00036440	1-Methoxyspirobrassinin;(+)-1-Methoxyspirobrassinin	Indoles and derivatives	Phytoalexin
30	Brassica oleracea	C00036583	4-Methoxybrassinin	3-alkylindoles	Phytoalexin
30	Brassica rapa	C00036583	4-Methoxybrassinin	3-alkylindoles	Phytoalexin
30	Brassica rapa	C00036837	Brassicanal B	Indoles	Phytoalexin
30	Brassica oleracea	C00037061	Dioxibrassinin;(-)-Dioxibrassinin	Beta amino acids and derivatives	Phytoalexin
31	Brassica oleracea L. var. botrytis subvar. Cauliflora DC	C00000125	Glucobrassicin;Glucobrassicine;3-Indolylmethylglucosinolate	Alkylglucosinolates	Glucosinolate
31	Cleome graveolens	C00000125	Glucobrassicin;Glucobrassicine;3-Indolylmethylglucosinolate	Alkylglucosinolates	Glucosinolate
31	Cleome monophylla	C00000125	Glucobrassicin;Glucobrassicine;3-Indolylmethylglucosinolate	Alkylglucosinolates	Glucosinolate
31	Cleome trachysperma	C00000125	Glucobrassicin;Glucobrassicine;3-Indolylmethylglucosinolate	Alkylglucosinolates	Glucosinolate
31	Gynandropsis adenocarpa	C00000125	Glucobrassicin;Glucobrassicine;3-Indolylmethylglucosinolate	Alkylglucosinolates	Glucosinolate
31	Gynandropsis grandiflora	C00000125	Glucobrassicin;Glucobrassicine;3-Indolylmethylglucosinolate	Alkylglucosinolates	Glucosinolate
31	Gynandropsis gynandra	C00000125	Glucobrassicin;Glucobrassicine;3-Indolylmethylglucosinolate	Alkylglucosinolates	Glucosinolate
31	Gynandropsis macrophylla	C00000125	Glucobrassicin;Glucobrassicine;3-Indolylmethylglucosinolate	Alkylglucosinolates	Glucosinolate
31	Gynandropsis pentaphylla	C00000125	Glucobrassicin;Glucobrassicine;3-Indolylmethylglucosinolate	Alkylglucosinolates	Glucosinolate
31	Gynandropsis speciosa	C00000125	Glucobrassicin;Glucobrassicine;3-Indolylmethylglucosinolate	Alkylglucosinolates	Glucosinolate
31	Gynandropsis trichopus	C00000125	Glucobrassicin;Glucobrassicine;3-Indolylmethylglucosinolate	Alkylglucosinolates	Glucosinolate
31	Reseda complicata	C00000125	Glucobrassicin;Glucobrassicine;3-Indolylmethylglucosinolate	Alkylglucosinolates	Glucosinolate
31	Brassica oleracea L. var. botrytis subvar. Cauliflora DC	C00000126	Neoglucobrassicin;1-Methoxy-3-indolylmethylglucosinolate	Alkylglucosinolates	Glucosinolate
31	Cleome graveolens	C00000126	Neoglucobrassicin;1-Methoxy-3-indolylmethylglucosinolate	Alkylglucosinolates	Glucosinolate
31	Cleome monophylla	C00000126	Neoglucobrassicin;1-Methoxy-3-indolylmethylglucosinolate	Alkylglucosinolates	Glucosinolate
31	Cleome trachysperma	C00000126	Neoglucobrassicin;1-Methoxy-3-indolylmethylglucosinolate	Alkylglucosinolates	Glucosinolate
31	Gynandropsis adenocarpa	C00000126	Neoglucobrassicin;1-Methoxy-3-indolylmethylglucosinolate	Alkylglucosinolates	Glucosinolate
31	Gynandropsis grandiflora	C00000126	Neoglucobrassicin;1-Methoxy-3-indolylmethylglucosinolate	Alkylglucosinolates	Glucosinolate
31	Gynandropsis gynandra	C00000126	Neoglucobrassicin;1-Methoxy-3-indolylmethylglucosinolate	Alkylglucosinolates	Glucosinolate
31	Gynandropsis macrophylla	C00000126	Neoglucobrassicin;1-Methoxy-3-indolylmethylglucosinolate	Alkylglucosinolates	Glucosinolate
31	Gynandropsis pentaphylla	C00000126	Neoglucobrassicin;1-Methoxy-3-indolylmethylglucosinolate	Alkylglucosinolates	Glucosinolate
31	Gynandropsis speciosa	C00000126	Neoglucobrassicin;1-Methoxy-3-indolylmethylglucosinolate	Alkylglucosinolates	Glucosinolate
31	Gynandropsis trichopus	C00000126	Neoglucobrassicin;1-Methoxy-3-indolylmethylglucosinolate	Alkylglucosinolates	Glucosinolate
31	Reseda complicata	C00000126	Neoglucobrassicin;1-Methoxy-3-indolylmethylglucosinolate	Alkylglucosinolates	Glucosinolate
31	Cleome graveolens	C00001465	Glucocapparin;Methyl glucosinolate	Alkylglucosinolates	Glucosinolate
31	Cleome monophylla	C00001465	Glucocapparin;Methyl glucosinolate	Alkylglucosinolates	Glucosinolate
31	Cleome trachysperma	C00001465	Glucocapparin;Methyl glucosinolate	Alkylglucosinolates	Glucosinolate
31	Gynandropsis gynandra	C00001465	Glucocapparin;Methyl glucosinolate	Alkylglucosinolates	Glucosinolate
31	Gynandropsis pentaphylla	C00001465	Glucocapparin;Methyl glucosinolate	Alkylglucosinolates	Glucosinolate
31	Gynandropsis speciosa	C00001465	Glucocapparin;Methyl glucosinolate	Alkylglucosinolates	Glucosinolate
31	Cleome graveolens	C00001467	Glucocleomin;2-Hydroxy-2-methylbutyl glucosinolate	Alkylglucosinolates	Glucosinolate
31	Cleome trachysperma	C00001467	Glucocleomin;2-Hydroxy-2-methylbutyl glucosinolate	Alkylglucosinolates	Glucosinolate
32	Breynia fruticosa	C00038641	Breynin B	Spiroketal glycosides	Glycoside
32	Breynia fruticosa	C00038642	Breynin D;(-)-Breynin D	Spiroketal glycosides	Glycoside
32	Breynia fruticosa	C00038643	Breynin G;(-)-Breynin G	Spiroketal glycosides	Glycoside
32	Breynia fruticosa	C00039114	Epibreynin B	Spiroketal glycosides	Glycoside
32	Breynia fruticosa	C00039115	Epibreynin D;(-)-Epibreynin D	Spiroketal glycosides	Glycoside
32	Breynia fruticosa	C00039116	Epibreynin E;(+)-Epibreynin E	Spiroketal glycosides	Glycoside
32	Breynia fruticosa	C00039117	Epibreynin F;(-)-Epibreynin F	Spiroketal glycosides	Glycoside
32	Breynia fruticosa	C00039118	Epibreynin G;(-)-Epibreynin G	Spiroketal glycosides	Glycoside
32	Breynia fruticosa	C00039119	Epibreynin H;(-)-Epibreynin H	Spiroketal glycosides	Glycoside
33	Carrichtera annua	C00001463	Glucobrassicanapin;4-Pentenyl glucosinolate	Alkylglucosinolates	Glucosinolate
33	Thelypodium howellii	C00001463	Glucobrassicanapin;4-Pentenyl glucosinolate	Alkylglucosinolates	Glucosinolate
33	Erysimum allionii	C00001466	Glucocheirolin;3-(Methylsufonyl)propyl glucosinolate	Alkylglucosinolates	Glucosinolate
33	Erysimum perofskianum	C00001466	Glucocheirolin;3-(Methylsufonyl)propyl glucosinolate	Alkylglucosinolates	Glucosinolate
33	Cakile constricta	C00001468	Glucocochlearin;1-Methylpropyl glucosinolate;Glucojiabutin;sec-Butyl glucosinolate	Alkylglucosinolates	Glucosinolate
33	Cakile geniculata	C00001468	Glucocochlearin;1-Methylpropyl glucosinolate;Glucojiabutin;sec-Butyl glucosinolate	Alkylglucosinolates	Glucosinolate
33	Erysimum allionii	C00001471	Glucoerysolin;4-(Methylsulfonyl)butyl glucosinolate	Alkylglucosinolates	Glucosinolate
33	Erysimum perofskianum	C00001471	Glucoerysolin;4-(Methylsulfonyl)butyl glucosinolate	Alkylglucosinolates	Glucosinolate
33	Cakile constricta	C00001473	Glucoiberverin;3-(Methylthio)propyl glucosinolate	Alkylglucosinolates	Glucosinolate
33	Cakile geniculata	C00001473	Glucoiberverin;3-(Methylthio)propyl glucosinolate	Alkylglucosinolates	Glucosinolate
33	Chorispora tenella	C00001473	Glucoiberverin;3-(Methylthio)propyl glucosinolate	Alkylglucosinolates	Glucosinolate
33	Erysimum perofskianum	C00001473	Glucoiberverin;3-(Methylthio)propyl glucosinolate	Alkylglucosinolates	Glucosinolate
33	Erysimum repandum	C00001473	Glucoiberverin;3-(Methylthio)propyl glucosinolate	Alkylglucosinolates	Glucosinolate
33	Iberis amara	C00001473	Glucoiberverin;3-(Methylthio)propyl glucosinolate	Alkylglucosinolates	Glucosinolate
33	Lesquerella globosa	C00001473	Glucoiberverin;3-(Methylthio)propyl glucosinolate	Alkylglucosinolates	Glucosinolate
33	Thelypodium howellii	C00001473	Glucoiberverin;3-(Methylthio)propyl glucosinolate	Alkylglucosinolates	Glucosinolate
33	Thelypodium howellii	C00001479	Glucoputranjivin;1-Methylethyl glucosinolate;isopropyl glucosinolate	Alkylglucosinolates	Glucosinolate
33	Cakile constricta	C00001488	Sinigrin;2-Phenylethyl glucosinolate;Allyl glucosinolate	Alkylglucosinolates	Glucosinolate
33	Cakile geniculata	C00001488	Sinigrin;2-Phenylethyl glucosinolate;Allyl glucosinolate	Alkylglucosinolates	Glucosinolate
33	Chorispora tenella	C00001488	Sinigrin;2-Phenylethyl glucosinolate;Allyl glucosinolate	Alkylglucosinolates	Glucosinolate
33	Chorispora tenella	C00007343	Glucoiberin;3-Methylsulfinylpropyl glucosinolate	Alkylglucosinolates	Glucosinolate
33	Erysimum repandum	C00007343	Glucoiberin;3-Methylsulfinylpropyl glucosinolate	Alkylglucosinolates	Glucosinolate
33	Iberis amara	C00007343	Glucoiberin;3-Methylsulfinylpropyl glucosinolate	Alkylglucosinolates	Glucosinolate
33	Lesquerella globosa	C00007343	Glucoiberin;3-Methylsulfinylpropyl glucosinolate	Alkylglucosinolates	Glucosinolate
33	Cakile constricta	C00007344	Glucoerucin;4-Methylthiobutyl glucosinolate	Alkylglucosinolates	Glucosinolate
33	Cakile geniculata	C00007344	Glucoerucin;4-Methylthiobutyl glucosinolate	Alkylglucosinolates	Glucosinolate
33	Carrichtera annua	C00007344	Glucoerucin;4-Methylthiobutyl glucosinolate	Alkylglucosinolates	Glucosinolate
33	Chorispora tenella	C00007344	Glucoerucin;4-Methylthiobutyl glucosinolate	Alkylglucosinolates	Glucosinolate
33	Erysimum allionii	C00007344	Glucoerucin;4-Methylthiobutyl glucosinolate	Alkylglucosinolates	Glucosinolate
33	Erysimum perofskianum	C00007344	Glucoerucin;4-Methylthiobutyl glucosinolate	Alkylglucosinolates	Glucosinolate
33	Erysimum repandum	C00007344	Glucoerucin;4-Methylthiobutyl glucosinolate	Alkylglucosinolates	Glucosinolate
33	Iberis amara	C00007344	Glucoerucin;4-Methylthiobutyl glucosinolate	Alkylglucosinolates	Glucosinolate
33	Lesquerella globosa	C00007344	Glucoerucin;4-Methylthiobutyl glucosinolate	Alkylglucosinolates	Glucosinolate
33	Carrichtera annua	C00007345	5-Methylsulfinylpentyl glucosinolate;Glucoalyssin	Alkylglucosinolates	Glucosinolate
33	Chorispora tenella	C00007545	Glucoraphanin;4-Methylsulphinylbutyl glucosinolate	Alkylglucosinolates	Glucosinolate
33	Erysimum allionii	C00007545	Glucoraphanin;4-Methylsulphinylbutyl glucosinolate	Alkylglucosinolates	Glucosinolate
33	Erysimum perofskianum	C00007545	Glucoraphanin;4-Methylsulphinylbutyl glucosinolate	Alkylglucosinolates	Glucosinolate
33	Cakile constricta	C00007586	Gluconapin;3-Butyl glucosinolate	Alkylglucosinolates	Glucosinolate
33	Cakile geniculata	C00007586	Gluconapin;3-Butyl glucosinolate	Alkylglucosinolates	Glucosinolate
33	Carrichtera annua	C00007586	Gluconapin;3-Butyl glucosinolate	Alkylglucosinolates	Glucosinolate
33	Iberis amara	C00007586	Gluconapin;3-Butyl glucosinolate	Alkylglucosinolates	Glucosinolate
33	Thelypodium howellii	C00007586	Gluconapin;3-Butyl glucosinolate	Alkylglucosinolates	Glucosinolate
33	Cakile constricta	C00007593	5-Methylthiopentylglucosinolate;Glucoberteroin	Alkylglucosinolates	Glucosinolate
33	Carrichtera annua	C00007593	5-Methylthiopentylglucosinolate;Glucoberteroin	Alkylglucosinolates	Glucosinolate
33	Erysimum allionii	C00007851	4-oxopentyl glucosinolate;3-(Methylcarbonyl)propyl glucosinolate	Alkylglucosinolates	Glucosinolate
34	Descurainia richardsonii	C00001463	Glucobrassicanapin;4-Pentenyl glucosinolate	Alkylglucosinolates	Glucosinolate
34	Thelypodium eucosmum	C00001463	Glucobrassicanapin;4-Pentenyl glucosinolate	Alkylglucosinolates	Glucosinolate
34	Thelypodium laciniatum	C00001463	Glucobrassicanapin;4-Pentenyl glucosinolate	Alkylglucosinolates	Glucosinolate
34	Thelypodium laxiflorum	C00001463	Glucobrassicanapin;4-Pentenyl glucosinolate	Alkylglucosinolates	Glucosinolate
34	Thelypodium paniculatum	C00001463	Glucobrassicanapin;4-Pentenyl glucosinolate	Alkylglucosinolates	Glucosinolate
34	Wasabi japonica	C00001463	Glucobrassicanapin;4-Pentenyl glucosinolate	Alkylglucosinolates	Glucosinolate
34	Capparis flexuosa	C00001465	Glucocapparin;Methyl glucosinolate	Alkylglucosinolates	Glucosinolate
34	Wasabi japonica	C00001465	Glucocapparin;Methyl glucosinolate	Alkylglucosinolates	Glucosinolate
34	Descurainia richardsonii	C00001468	Glucocochlearin;1-Methylpropyl glucosinolate;Glucojiabutin;sec-Butyl glucosinolate	Alkylglucosinolates	Glucosinolate
34	Hesperis matronalis	C00001468	Glucocochlearin;1-Methylpropyl glucosinolate;Glucojiabutin;sec-Butyl glucosinolate	Alkylglucosinolates	Glucosinolate
34	Thelypodium eucosmum	C00001468	Glucocochlearin;1-Methylpropyl glucosinolate;Glucojiabutin;sec-Butyl glucosinolate	Alkylglucosinolates	Glucosinolate
34	Thelypodium laciniatum	C00001468	Glucocochlearin;1-Methylpropyl glucosinolate;Glucojiabutin;sec-Butyl glucosinolate	Alkylglucosinolates	Glucosinolate
34	Thelypodium laxiflorum	C00001468	Glucocochlearin;1-Methylpropyl glucosinolate;Glucojiabutin;sec-Butyl glucosinolate	Alkylglucosinolates	Glucosinolate
34	Thelypodium paniculatum	C00001468	Glucocochlearin;1-Methylpropyl glucosinolate;Glucojiabutin;sec-Butyl glucosinolate	Alkylglucosinolates	Glucosinolate
34	Wasabi japonica	C00001468	Glucocochlearin;1-Methylpropyl glucosinolate;Glucojiabutin;sec-Butyl glucosinolate	Alkylglucosinolates	Glucosinolate
34	Descurainia richardsonii	C00001471	Glucoerysolin;4-(Methylsulfonyl)butyl glucosinolate	Alkylglucosinolates	Glucosinolate
34	Hesperis matronalis	C00001473	Glucoiberverin;3-(Methylthio)propyl glucosinolate	Alkylglucosinolates	Glucosinolate
34	Capparis flexuosa	C00001479	Glucoputranjivin;1-Methylethyl glucosinolate;isopropyl glucosinolate	Alkylglucosinolates	Glucosinolate
34	Descurainia richardsonii	C00001479	Glucoputranjivin;1-Methylethyl glucosinolate;isopropyl glucosinolate	Alkylglucosinolates	Glucosinolate
34	Thelypodium eucosmum	C00001479	Glucoputranjivin;1-Methylethyl glucosinolate;isopropyl glucosinolate	Alkylglucosinolates	Glucosinolate
34	Thelypodium laciniatum	C00001479	Glucoputranjivin;1-Methylethyl glucosinolate;isopropyl glucosinolate	Alkylglucosinolates	Glucosinolate
34	Thelypodium laxiflorum	C00001479	Glucoputranjivin;1-Methylethyl glucosinolate;isopropyl glucosinolate	Alkylglucosinolates	Glucosinolate
34	Thelypodium paniculatum	C00001479	Glucoputranjivin;1-Methylethyl glucosinolate;isopropyl glucosinolate	Alkylglucosinolates	Glucosinolate
34	Wasabi japonica	C00001479	Glucoputranjivin;1-Methylethyl glucosinolate;isopropyl glucosinolate	Alkylglucosinolates	Glucosinolate
34	Capparis flexuosa	C00001486	Progoitrin;2(R)-2-Hydroxy 3-butenyl glucosinolate	Alkylglucosinolates	Glucosinolate
34	Capparis inermis	C00001486	Progoitrin;2(R)-2-Hydroxy 3-butenyl glucosinolate	Alkylglucosinolates	Glucosinolate
34	Hesperis matronalis	C00001486	Progoitrin;2(R)-2-Hydroxy 3-butenyl glucosinolate	Alkylglucosinolates	Glucosinolate
34	Descurainia richardsonii	C00001488	Sinigrin;2-Phenylethyl glucosinolate;Allyl glucosinolate	Alkylglucosinolates	Glucosinolate
34	Thelypodium eucosmum	C00001488	Sinigrin;2-Phenylethyl glucosinolate;Allyl glucosinolate	Alkylglucosinolates	Glucosinolate
34	Thelypodium laciniatum	C00001488	Sinigrin;2-Phenylethyl glucosinolate;Allyl glucosinolate	Alkylglucosinolates	Glucosinolate
34	Thelypodium laxiflorum	C00001488	Sinigrin;2-Phenylethyl glucosinolate;Allyl glucosinolate	Alkylglucosinolates	Glucosinolate
34	Thelypodium paniculatum	C00001488	Sinigrin;2-Phenylethyl glucosinolate;Allyl glucosinolate	Alkylglucosinolates	Glucosinolate
34	Wasabi japonica	C00001488	Sinigrin;2-Phenylethyl glucosinolate;Allyl glucosinolate	Alkylglucosinolates	Glucosinolate
34	Capparis flexuosa	C00007342	4-Hydroxybutylglucosinolate	Alkylglucosinolates	Glucosinolate
34	Hesperis matronalis	C00007344	Glucoerucin;4-Methylthiobutyl glucosinolate	Alkylglucosinolates	Glucosinolate
34	Thelypodium eucosmum	C00007344	Glucoerucin;4-Methylthiobutyl glucosinolate	Alkylglucosinolates	Glucosinolate
34	Thelypodium laciniatum	C00007344	Glucoerucin;4-Methylthiobutyl glucosinolate	Alkylglucosinolates	Glucosinolate
34	Hesperis matronalis	C00007345	5-Methylsulfinylpentyl glucosinolate;Glucoalyssin	Alkylglucosinolates	Glucosinolate
34	Thelypodium laciniatum	C00007345	5-Methylsulfinylpentyl glucosinolate;Glucoalyssin	Alkylglucosinolates	Glucosinolate
34	Capparis flexuosa	C00007346	Benzylglucosinolate;Glucotropaeolin;Tropaeolin	Alkylglucosinolates	Glucosinolate
34	Descurainia richardsonii	C00007346	Benzylglucosinolate;Glucotropaeolin;Tropaeolin	Alkylglucosinolates	Glucosinolate
34	Thelypodium eucosmum	C00007346	Benzylglucosinolate;Glucotropaeolin;Tropaeolin	Alkylglucosinolates	Glucosinolate
34	Thelypodium laciniatum	C00007346	Benzylglucosinolate;Glucotropaeolin;Tropaeolin	Alkylglucosinolates	Glucosinolate
34	Thelypodium laxiflorum	C00007346	Benzylglucosinolate;Glucotropaeolin;Tropaeolin	Alkylglucosinolates	Glucosinolate
34	Hesperis matronalis	C00007348	6-Methylsulfinylhexyl glucosinolate;Glucohesperin	Alkylglucosinolates	Glucosinolate
34	Wasabi japonica	C00007348	6-Methylsulfinylhexyl glucosinolate;Glucohesperin	Alkylglucosinolates	Glucosinolate
34	Hesperis matronalis	C00007350	2-Phenylethylglucosinolate;Gluconasturtiin	Alkylglucosinolates	Glucosinolate
34	Thelypodium laciniatum	C00007350	2-Phenylethylglucosinolate;Gluconasturtiin	Alkylglucosinolates	Glucosinolate
34	Thelypodium laxiflorum	C00007350	2-Phenylethylglucosinolate;Gluconasturtiin	Alkylglucosinolates	Glucosinolate
34	Wasabi japonica	C00007350	2-Phenylethylglucosinolate;Gluconasturtiin	Alkylglucosinolates	Glucosinolate
34	Capparis flexuosa	C00007586	Gluconapin;3-Butyl glucosinolate	Alkylglucosinolates	Glucosinolate
34	Capparis inermis	C00007586	Gluconapin;3-Butyl glucosinolate	Alkylglucosinolates	Glucosinolate
34	Descurainia richardsonii	C00007586	Gluconapin;3-Butyl glucosinolate	Alkylglucosinolates	Glucosinolate
34	Hesperis matronalis	C00007586	Gluconapin;3-Butyl glucosinolate	Alkylglucosinolates	Glucosinolate
34	Thelypodium eucosmum	C00007586	Gluconapin;3-Butyl glucosinolate	Alkylglucosinolates	Glucosinolate
34	Thelypodium laciniatum	C00007586	Gluconapin;3-Butyl glucosinolate	Alkylglucosinolates	Glucosinolate
34	Thelypodium laxiflorum	C00007586	Gluconapin;3-Butyl glucosinolate	Alkylglucosinolates	Glucosinolate
34	Thelypodium paniculatum	C00007586	Gluconapin;3-Butyl glucosinolate	Alkylglucosinolates	Glucosinolate
34	Wasabi japonica	C00007586	Gluconapin;3-Butyl glucosinolate	Alkylglucosinolates	Glucosinolate
34	Descurainia richardsonii	C00007593	5-Methylthiopentylglucosinolate;Glucoberteroin	Alkylglucosinolates	Glucosinolate
34	Hesperis matronalis	C00007593	5-Methylthiopentylglucosinolate;Glucoberteroin	Alkylglucosinolates	Glucosinolate
34	Thelypodium laciniatum	C00007593	5-Methylthiopentylglucosinolate;Glucoberteroin	Alkylglucosinolates	Glucosinolate
34	Capparis flexuosa	C00007796	n-Butyl glucosinolate	Alkylglucosinolates	Glucosinolate
34	Capparis inermis	C00007796	n-Butyl glucosinolate	Alkylglucosinolates	Glucosinolate
34	Hesperis matronalis	C00007797	3,4-dihydroxybenzyl glucosinolate;Glucomatronalin	Alkylglucosinolates	Glucosinolate
34	Capparis inermis	C00007798	3,4-dimethoxybenzyl glucosinolate	Alkylglucosinolates	Glucosinolate
34	Wasabi japonica	C00007800	6-Heptenyl glucosinolate	Alkylglucosinolates	Glucosinolate
34	Wasabi japonica	C00007801	5-Hexenyl glucosinolate	Alkylglucosinolates	Glucosinolate
34	Hesperis matronalis	C00007805	4-Hydroxybenzyl glucosinolate;Glucosinalbate	Alkylglucosinolates	Glucosinolate
34	Capparis flexuosa	C00007806	3-Hydroxybutyl glucosinolate	Alkylglucosinolates	Glucosinolate
34	Capparis inermis	C00007806	3-Hydroxybutyl glucosinolate	Alkylglucosinolates	Glucosinolate
34	Wasabi japonica	C00007827	3-Methylpentyl glucosinolate	Alkylglucosinolates	Glucosinolate
34	Descurainia richardsonii	C00007830	2-Methylpropyl glucosinolate;Isobutyl glucosinolate	Alkylglucosinolates	Glucosinolate
34	Thelypodium laciniatum	C00007830	2-Methylpropyl glucosinolate;Isobutyl glucosinolate	Alkylglucosinolates	Glucosinolate
34	Capparis flexuosa	C00007849	5-Oxoheptyl glucosinolate;Gluconorcappasalin	Thioglycosides	Glucosinolate
34	Capparis flexuosa	C00007864	Epiprogoitrin;2(S)-2-Hydroxy-3-butenyl glucosinolate	Alkylglucosinolates	Glucosinolate
34	Capparis inermis	C00007864	Epiprogoitrin;2(S)-2-Hydroxy-3-butenyl glucosinolate	Alkylglucosinolates	Glucosinolate
34	Hesperis matronalis	C00007864	Epiprogoitrin;2(S)-2-Hydroxy-3-butenyl glucosinolate	Alkylglucosinolates	Glucosinolate
35	Capparis ovata	C00000125	Glucobrassicin;Glucobrassicine;3-Indolylmethylglucosinolate	Alkylglucosinolates	Glucosinolate
35	Capparis spinosa	C00000125	Glucobrassicin;Glucobrassicine;3-Indolylmethylglucosinolate	Alkylglucosinolates	Glucosinolate
35	Lepidium sativum	C00000125	Glucobrassicin;Glucobrassicine;3-Indolylmethylglucosinolate	Alkylglucosinolates	Glucosinolate
35	Capparis ovata	C00000126	Neoglucobrassicin;1-Methoxy-3-indolylmethylglucosinolate	Alkylglucosinolates	Glucosinolate
35	Capparis spinosa	C00000126	Neoglucobrassicin;1-Methoxy-3-indolylmethylglucosinolate	Alkylglucosinolates	Glucosinolate
35	Lepidium sativum	C00000126	Neoglucobrassicin;1-Methoxy-3-indolylmethylglucosinolate	Alkylglucosinolates	Glucosinolate
35	Capparis spinosa	C00000127	4-Hydroxyglucobrassicin;4-Hydroxy-3-indolylmethylglucosinolate	Alkylglucosinolates	Glucosinolate
35	Capparis spinosa	C00000128	4-Methoxyglucobrassicin;4-Methoxy-3-indolylmethylglucosinolate	Alkylglucosinolates	Glucosinolate
35	Capparis ovata	C00001465	Glucocapparin;Methyl glucosinolate	Alkylglucosinolates	Glucosinolate
35	Capparis spinosa	C00001465	Glucocapparin;Methyl glucosinolate	Alkylglucosinolates	Glucosinolate
35	Capparis ovata	C00001467	Glucocleomin;2-Hydroxy-2-methylbutyl glucosinolate	Alkylglucosinolates	Glucosinolate
35	Capparis spinosa	C00001467	Glucocleomin;2-Hydroxy-2-methylbutyl glucosinolate	Alkylglucosinolates	Glucosinolate
35	Lepidium sativum	C00001474	Glucolepidiin;Ethyl glucosinolate	Alkylglucosinolates	Glucosinolate
35	Lepidium sativum	C00001486	Progoitrin;2(R)-2-Hydroxy 3-butenyl glucosinolate	Alkylglucosinolates	Glucosinolate
35	Capparis ovata	C00001488	Sinigrin;2-Phenylethyl glucosinolate;Allyl glucosinolate	Alkylglucosinolates	Glucosinolate
35	Capparis spinosa	C00001488	Sinigrin;2-Phenylethyl glucosinolate;Allyl glucosinolate	Alkylglucosinolates	Glucosinolate
35	Lepidium sativum	C00001488	Sinigrin;2-Phenylethyl glucosinolate;Allyl glucosinolate	Alkylglucosinolates	Glucosinolate
35	Capparis ovata	C00007343	Glucoiberin;3-Methylsulfinylpropyl glucosinolate	Alkylglucosinolates	Glucosinolate
35	Capparis spinosa	C00007343	Glucoiberin;3-Methylsulfinylpropyl glucosinolate	Alkylglucosinolates	Glucosinolate
35	Lepidium sativum	C00007346	Benzylglucosinolate;Glucotropaeolin;Tropaeolin	Alkylglucosinolates	Glucosinolate
35	Lepidium sativum	C00007350	2-Phenylethylglucosinolate;Gluconasturtiin	Alkylglucosinolates	Glucosinolate
35	Lepidium sativum	C00007355	8-Methylsulfinyloctyl glucosinolate;Glucohirsutin	Alkylglucosinolates	Glucosinolate
35	Capparis spinosa	C00007805	4-Hydroxybenzyl glucosinolate;Glucosinalbate	Alkylglucosinolates	Glucosinolate
35	Lepidium sativum	C00007805	4-Hydroxybenzyl glucosinolate;Glucosinalbate	Alkylglucosinolates	Glucosinolate
35	Capparis spinosa	C00007807	2-Hydroxyethyl glucosinolate	Alkylglucosinolates	Glucosinolate
35	Capparis ovata	C00007849	5-Oxoheptyl glucosinolate;Gluconorcappasalin	Thioglycosides	Glucosinolate
35	Capparis spinosa	C00007849	5-Oxoheptyl glucosinolate;Gluconorcappasalin	Thioglycosides	Glucosinolate
35	Lepidium sativum	C00007864	Epiprogoitrin;2(S)-2-Hydroxy-3-butenyl glucosinolate	Alkylglucosinolates	Glucosinolate
36	Capsella bursa-pastoris	C00001463	Glucobrassicanapin;4-Pentenyl glucosinolate	Alkylglucosinolates	Glucosinolate
36	Cardamine hirsuta	C00001463	Glucobrassicanapin;4-Pentenyl glucosinolate	Alkylglucosinolates	Glucosinolate
36	Hirschfeldia incana	C00001463	Glucobrassicanapin;4-Pentenyl glucosinolate	Alkylglucosinolates	Glucosinolate
36	Rapistrum rugosum	C00001466	Glucocheirolin;3-(Methylsufonyl)propyl glucosinolate	Alkylglucosinolates	Glucosinolate
36	Sinapis arvensis	C00001466	Glucocheirolin;3-(Methylsufonyl)propyl glucosinolate	Alkylglucosinolates	Glucosinolate
36	Cardamine hirsuta	C00001468	Glucocochlearin;1-Methylpropyl glucosinolate;Glucojiabutin;sec-Butyl glucosinolate	Alkylglucosinolates	Glucosinolate
36	Capsella bursa-pastoris	C00001473	Glucoiberverin;3-(Methylthio)propyl glucosinolate	Alkylglucosinolates	Glucosinolate
36	Hirschfeldia incana	C00001473	Glucoiberverin;3-(Methylthio)propyl glucosinolate	Alkylglucosinolates	Glucosinolate
36	Rapistrum rugosum	C00001473	Glucoiberverin;3-(Methylthio)propyl glucosinolate	Alkylglucosinolates	Glucosinolate
36	Sinapis arvensis	C00001473	Glucoiberverin;3-(Methylthio)propyl glucosinolate	Alkylglucosinolates	Glucosinolate
36	Sisymbrium orientale	C00001473	Glucoiberverin;3-(Methylthio)propyl glucosinolate	Alkylglucosinolates	Glucosinolate
36	Sisymbrium orientale	C00001477	Gluconapoleiferin;2-Hydroxy-4-pentenyl glucosinolate	Alkylglucosinolates	Glucosinolate
36	Capsella bursa-pastoris	C00001486	Progoitrin;2(R)-2-Hydroxy 3-butenyl glucosinolate	Alkylglucosinolates	Glucosinolate
36	Hirschfeldia incana	C00001486	Progoitrin;2(R)-2-Hydroxy 3-butenyl glucosinolate	Alkylglucosinolates	Glucosinolate
36	Sinapis arvensis	C00001486	Progoitrin;2(R)-2-Hydroxy 3-butenyl glucosinolate	Alkylglucosinolates	Glucosinolate
36	Sisymbrium orientale	C00001486	Progoitrin;2(R)-2-Hydroxy 3-butenyl glucosinolate	Alkylglucosinolates	Glucosinolate
36	Sinapis arvensis	C00001487	Sinalbin	Glucosinolates	Glucosinolate
36	Capsella bursa-pastoris	C00001488	Sinigrin;2-Phenylethyl glucosinolate;Allyl glucosinolate	Alkylglucosinolates	Glucosinolate
36	Hirschfeldia incana	C00001488	Sinigrin;2-Phenylethyl glucosinolate;Allyl glucosinolate	Alkylglucosinolates	Glucosinolate
36	Sinapis arvensis	C00001488	Sinigrin;2-Phenylethyl glucosinolate;Allyl glucosinolate	Alkylglucosinolates	Glucosinolate
36	Rapistrum rugosum	C00007343	Glucoiberin;3-Methylsulfinylpropyl glucosinolate	Alkylglucosinolates	Glucosinolate
36	Sinapis arvensis	C00007343	Glucoiberin;3-Methylsulfinylpropyl glucosinolate	Alkylglucosinolates	Glucosinolate
36	Capsella bursa-pastoris	C00007344	Glucoerucin;4-Methylthiobutyl glucosinolate	Alkylglucosinolates	Glucosinolate
36	Cardamine hirsuta	C00007346	Benzylglucosinolate;Glucotropaeolin;Tropaeolin	Alkylglucosinolates	Glucosinolate
36	Sisymbrium orientale	C00007346	Benzylglucosinolate;Glucotropaeolin;Tropaeolin	Alkylglucosinolates	Glucosinolate
36	Cardamine hirsuta	C00007350	2-Phenylethylglucosinolate;Gluconasturtiin	Alkylglucosinolates	Glucosinolate
36	Hirschfeldia incana	C00007350	2-Phenylethylglucosinolate;Gluconasturtiin	Alkylglucosinolates	Glucosinolate
36	Rapistrum rugosum	C00007350	2-Phenylethylglucosinolate;Gluconasturtiin	Alkylglucosinolates	Glucosinolate
36	Sinapis arvensis	C00007350	2-Phenylethylglucosinolate;Gluconasturtiin	Alkylglucosinolates	Glucosinolate
36	Sisymbrium orientale	C00007350	2-Phenylethylglucosinolate;Gluconasturtiin	Alkylglucosinolates	Glucosinolate
36	Cardamine hirsuta	C00007586	Gluconapin;3-Butyl glucosinolate	Alkylglucosinolates	Glucosinolate
36	Hirschfeldia incana	C00007586	Gluconapin;3-Butyl glucosinolate	Alkylglucosinolates	Glucosinolate
36	Rapistrum rugosum	C00007586	Gluconapin;3-Butyl glucosinolate	Alkylglucosinolates	Glucosinolate
36	Sinapis arvensis	C00007586	Gluconapin;3-Butyl glucosinolate	Alkylglucosinolates	Glucosinolate
36	Sisymbrium orientale	C00007586	Gluconapin;3-Butyl glucosinolate	Alkylglucosinolates	Glucosinolate
36	Capsella bursa-pastoris	C00007805	4-Hydroxybenzyl glucosinolate;Glucosinalbate	Alkylglucosinolates	Glucosinolate
36	Cardamine hirsuta	C00007805	4-Hydroxybenzyl glucosinolate;Glucosinalbate	Alkylglucosinolates	Glucosinolate
36	Hirschfeldia incana	C00007805	4-Hydroxybenzyl glucosinolate;Glucosinalbate	Alkylglucosinolates	Glucosinolate
36	Rapistrum rugosum	C00007805	4-Hydroxybenzyl glucosinolate;Glucosinalbate	Alkylglucosinolates	Glucosinolate
36	Sinapis arvensis	C00007805	4-Hydroxybenzyl glucosinolate;Glucosinalbate	Alkylglucosinolates	Glucosinolate
36	Sisymbrium orientale	C00007805	4-Hydroxybenzyl glucosinolate;Glucosinalbate	Alkylglucosinolates	Glucosinolate
36	Capsella bursa-pastoris	C00007831	Glucocamelinin	Alkylglucosinolates	Glucosinolate
36	Capsella bursa-pastoris	C00007832	9-Methylsulfinylnonyl glucosinolate;Glucoarabin	Alkylglucosinolates	Glucosinolate
36	Sinapis arvensis	C00007838	9-(Methylsulfonyl)nonyl glucosinolate	Alkylglucosinolates	Glucosinolate
36	Sinapis arvensis	C00007839	8-(Methylsulfonyl)octyl glucosinolate	Alkylglucosinolates	Glucosinolate
36	Rapistrum rugosum	C00007841	4-Methylthio-3-butenyl glucosinolate	Alkylglucosinolates	Glucosinolate
36	Capsella bursa-pastoris	C00007864	Epiprogoitrin;2(S)-2-Hydroxy-3-butenyl glucosinolate	Alkylglucosinolates	Glucosinolate
36	Hirschfeldia incana	C00007864	Epiprogoitrin;2(S)-2-Hydroxy-3-butenyl glucosinolate	Alkylglucosinolates	Glucosinolate
36	Sinapis arvensis	C00007864	Epiprogoitrin;2(S)-2-Hydroxy-3-butenyl glucosinolate	Alkylglucosinolates	Glucosinolate
36	Sisymbrium orientale	C00007864	Epiprogoitrin;2(S)-2-Hydroxy-3-butenyl glucosinolate	Alkylglucosinolates	Glucosinolate
36	Sinapis arvensis	C00027108	Brassilexin	Indoles	Phytoalexin
36	Capsella bursa-pastoris	C00036628	6-Methoxycamalexin	Indoles	Phytoalexin
36	Capsella bursa-pastoris	C00036838	Brassitin	3-alkylindoles	Phytoalexin
37	Capsella cordifolia	C00001468	Glucocochlearin;1-Methylpropyl glucosinolate;Glucojiabutin;sec-Butyl glucosinolate	Alkylglucosinolates	Glucosinolate
37	Cardamine flexuosa	C00001468	Glucocochlearin;1-Methylpropyl glucosinolate;Glucojiabutin;sec-Butyl glucosinolate	Alkylglucosinolates	Glucosinolate
37	Diplotaxis virgata	C00001468	Glucocochlearin;1-Methylpropyl glucosinolate;Glucojiabutin;sec-Butyl glucosinolate	Alkylglucosinolates	Glucosinolate
37	Sisymbrium altissimum	C00001468	Glucocochlearin;1-Methylpropyl glucosinolate;Glucojiabutin;sec-Butyl glucosinolate	Alkylglucosinolates	Glucosinolate
37	Sisymbrium irio	C00001468	Glucocochlearin;1-Methylpropyl glucosinolate;Glucojiabutin;sec-Butyl glucosinolate	Alkylglucosinolates	Glucosinolate
37	Thelypodium stenopetalum	C00001468	Glucocochlearin;1-Methylpropyl glucosinolate;Glucojiabutin;sec-Butyl glucosinolate	Alkylglucosinolates	Glucosinolate
37	Capsella cordifolia	C00001469	Glucoconringiin;2-Hydroxy-2-methylpropyl glucosinolate	Alkylglucosinolates	Glucosinolate
37	Sisymbrium altissimum	C00001473	Glucoiberverin;3-(Methylthio)propyl glucosinolate	Alkylglucosinolates	Glucosinolate
37	Sisymbrium altissimum	C00001477	Gluconapoleiferin;2-Hydroxy-4-pentenyl glucosinolate	Alkylglucosinolates	Glucosinolate
37	Sisymbrium irio	C00001477	Gluconapoleiferin;2-Hydroxy-4-pentenyl glucosinolate	Alkylglucosinolates	Glucosinolate
37	Capsella cordifolia	C00001479	Glucoputranjivin;1-Methylethyl glucosinolate;isopropyl glucosinolate	Alkylglucosinolates	Glucosinolate
37	Cardamine flexuosa	C00001479	Glucoputranjivin;1-Methylethyl glucosinolate;isopropyl glucosinolate	Alkylglucosinolates	Glucosinolate
37	Diplotaxis virgata	C00001479	Glucoputranjivin;1-Methylethyl glucosinolate;isopropyl glucosinolate	Alkylglucosinolates	Glucosinolate
37	Sisymbrium altissimum	C00001479	Glucoputranjivin;1-Methylethyl glucosinolate;isopropyl glucosinolate	Alkylglucosinolates	Glucosinolate
37	Sisymbrium irio	C00001479	Glucoputranjivin;1-Methylethyl glucosinolate;isopropyl glucosinolate	Alkylglucosinolates	Glucosinolate
37	Thelypodium stenopetalum	C00001479	Glucoputranjivin;1-Methylethyl glucosinolate;isopropyl glucosinolate	Alkylglucosinolates	Glucosinolate
37	Diplotaxis virgata	C00001486	Progoitrin;2(R)-2-Hydroxy 3-butenyl glucosinolate	Alkylglucosinolates	Glucosinolate
37	Sisymbrium altissimum	C00001486	Progoitrin;2(R)-2-Hydroxy 3-butenyl glucosinolate	Alkylglucosinolates	Glucosinolate
37	Sisymbrium irio	C00001486	Progoitrin;2(R)-2-Hydroxy 3-butenyl glucosinolate	Alkylglucosinolates	Glucosinolate
37	Capsella cordifolia	C00007346	Benzylglucosinolate;Glucotropaeolin;Tropaeolin	Alkylglucosinolates	Glucosinolate
37	Cardamine flexuosa	C00007346	Benzylglucosinolate;Glucotropaeolin;Tropaeolin	Alkylglucosinolates	Glucosinolate
37	Diplotaxis virgata	C00007346	Benzylglucosinolate;Glucotropaeolin;Tropaeolin	Alkylglucosinolates	Glucosinolate
37	Thelypodium stenopetalum	C00007346	Benzylglucosinolate;Glucotropaeolin;Tropaeolin	Alkylglucosinolates	Glucosinolate
37	Capsella cordifolia	C00007350	2-Phenylethylglucosinolate;Gluconasturtiin	Alkylglucosinolates	Glucosinolate
37	Cardamine flexuosa	C00007350	2-Phenylethylglucosinolate;Gluconasturtiin	Alkylglucosinolates	Glucosinolate
37	Diplotaxis virgata	C00007350	2-Phenylethylglucosinolate;Gluconasturtiin	Alkylglucosinolates	Glucosinolate
37	Sisymbrium altissimum	C00007350	2-Phenylethylglucosinolate;Gluconasturtiin	Alkylglucosinolates	Glucosinolate
37	Thelypodium stenopetalum	C00007350	2-Phenylethylglucosinolate;Gluconasturtiin	Alkylglucosinolates	Glucosinolate
37	Cardamine flexuosa	C00007586	Gluconapin;3-Butyl glucosinolate	Alkylglucosinolates	Glucosinolate
37	Diplotaxis virgata	C00007586	Gluconapin;3-Butyl glucosinolate	Alkylglucosinolates	Glucosinolate
37	Sisymbrium altissimum	C00007586	Gluconapin;3-Butyl glucosinolate	Alkylglucosinolates	Glucosinolate
37	Sisymbrium altissimum	C00007805	4-Hydroxybenzyl glucosinolate;Glucosinalbate	Alkylglucosinolates	Glucosinolate
37	Capsella cordifolia	C00007808	1-(Hydroxymethyl)propyl glucosynolate	Alkylglucosinolates	Glucosinolate
37	Thelypodium stenopetalum	C00007808	1-(Hydroxymethyl)propyl glucosynolate	Alkylglucosinolates	Glucosinolate
37	Capsella cordifolia	C00007826	1-Methyl-2-hydroxyetyl glucosinolate;Glucosisymbrin	Alkylglucosinolates	Glucosinolate
37	Sisymbrium altissimum	C00007826	1-Methyl-2-hydroxyetyl glucosinolate;Glucosisymbrin	Alkylglucosinolates	Glucosinolate
37	Thelypodium stenopetalum	C00007826	1-Methyl-2-hydroxyetyl glucosinolate;Glucosisymbrin	Alkylglucosinolates	Glucosinolate
37	Capsella cordifolia	C00007830	2-Methylpropyl glucosinolate;Isobutyl glucosinolate	Alkylglucosinolates	Glucosinolate
37	Diplotaxis virgata	C00007864	Epiprogoitrin;2(S)-2-Hydroxy-3-butenyl glucosinolate	Alkylglucosinolates	Glucosinolate
37	Sisymbrium altissimum	C00007864	Epiprogoitrin;2(S)-2-Hydroxy-3-butenyl glucosinolate	Alkylglucosinolates	Glucosinolate
37	Sisymbrium irio	C00007864	Epiprogoitrin;2(S)-2-Hydroxy-3-butenyl glucosinolate	Alkylglucosinolates	Glucosinolate
38	Cleome arabica	C00001465	Glucocapparin;Methyl glucosinolate	Alkylglucosinolates	Glucosinolate
38	Cleome gigantea	C00001465	Glucocapparin;Methyl glucosinolate	Alkylglucosinolates	Glucosinolate
38	Cleome integrifolia	C00001465	Glucocapparin;Methyl glucosinolate	Alkylglucosinolates	Glucosinolate
38	Cleome machycarpa	C00001465	Glucocapparin;Methyl glucosinolate	Alkylglucosinolates	Glucosinolate
38	Cleome ornithopodioides	C00001465	Glucocapparin;Methyl glucosinolate	Alkylglucosinolates	Glucosinolate
38	Cleome pilosa	C00001465	Glucocapparin;Methyl glucosinolate	Alkylglucosinolates	Glucosinolate
38	Cleome serrulata	C00001465	Glucocapparin;Methyl glucosinolate	Alkylglucosinolates	Glucosinolate
38	Cleome speciosissima	C00001465	Glucocapparin;Methyl glucosinolate	Alkylglucosinolates	Glucosinolate
38	Cleome spinosa	C00001465	Glucocapparin;Methyl glucosinolate	Alkylglucosinolates	Glucosinolate
38	Cleome viscosa	C00001465	Glucocapparin;Methyl glucosinolate	Alkylglucosinolates	Glucosinolate
38	Crataeva tapia	C00001465	Glucocapparin;Methyl glucosinolate	Alkylglucosinolates	Glucosinolate
38	Maerua hoehnelii	C00001465	Glucocapparin;Methyl glucosinolate	Alkylglucosinolates	Glucosinolate
38	Maerua ovalifolia	C00001465	Glucocapparin;Methyl glucosinolate	Alkylglucosinolates	Glucosinolate
38	Cleome arabica	C00001467	Glucocleomin;2-Hydroxy-2-methylbutyl glucosinolate	Alkylglucosinolates	Glucosinolate
38	Cleome diandra	C00001467	Glucocleomin;2-Hydroxy-2-methylbutyl glucosinolate	Alkylglucosinolates	Glucosinolate
38	Cleome gigantea	C00001467	Glucocleomin;2-Hydroxy-2-methylbutyl glucosinolate	Alkylglucosinolates	Glucosinolate
38	Cleome integrifolia	C00001467	Glucocleomin;2-Hydroxy-2-methylbutyl glucosinolate	Alkylglucosinolates	Glucosinolate
38	Cleome machycarpa	C00001467	Glucocleomin;2-Hydroxy-2-methylbutyl glucosinolate	Alkylglucosinolates	Glucosinolate
38	Cleome ornithopodioides	C00001467	Glucocleomin;2-Hydroxy-2-methylbutyl glucosinolate	Alkylglucosinolates	Glucosinolate
38	Cleome pilosa	C00001467	Glucocleomin;2-Hydroxy-2-methylbutyl glucosinolate	Alkylglucosinolates	Glucosinolate
38	Cleome serrulata	C00001467	Glucocleomin;2-Hydroxy-2-methylbutyl glucosinolate	Alkylglucosinolates	Glucosinolate
38	Cleome speciosissima	C00001467	Glucocleomin;2-Hydroxy-2-methylbutyl glucosinolate	Alkylglucosinolates	Glucosinolate
38	Cleome spinosa	C00001467	Glucocleomin;2-Hydroxy-2-methylbutyl glucosinolate	Alkylglucosinolates	Glucosinolate
38	Cleome viscosa	C00001467	Glucocleomin;2-Hydroxy-2-methylbutyl glucosinolate	Alkylglucosinolates	Glucosinolate
38	Crataeva tapia	C00001467	Glucocleomin;2-Hydroxy-2-methylbutyl glucosinolate	Alkylglucosinolates	Glucosinolate
38	Maerua hoehnelii	C00001467	Glucocleomin;2-Hydroxy-2-methylbutyl glucosinolate	Alkylglucosinolates	Glucosinolate
38	Maerua ovalifolia	C00001467	Glucocleomin;2-Hydroxy-2-methylbutyl glucosinolate	Alkylglucosinolates	Glucosinolate
38	Nasturtiopsis arabica	C00001467	Glucocleomin;2-Hydroxy-2-methylbutyl glucosinolate	Alkylglucosinolates	Glucosinolate
38	Cleome diandra	C00001469	Glucoconringiin;2-Hydroxy-2-methylpropyl glucosinolate	Alkylglucosinolates	Glucosinolate
38	Nasturtiopsis arabica	C00001469	Glucoconringiin;2-Hydroxy-2-methylpropyl glucosinolate	Alkylglucosinolates	Glucosinolate
38	Cleome diandra	C00007799	1-Ethyl-2-hydroxyethyl glucosinolate;Glucosisaustricin	Alkylglucosinolates	Glucosinolate
38	Cleome arabica	C00007805	4-Hydroxybenzyl glucosinolate;Glucosinalbate	Alkylglucosinolates	Glucosinolate
38	Cleome viscosa	C00007805	4-Hydroxybenzyl glucosinolate;Glucosinalbate	Alkylglucosinolates	Glucosinolate
38	Crataeva tapia	C00007805	4-Hydroxybenzyl glucosinolate;Glucosinalbate	Alkylglucosinolates	Glucosinolate
38	Maerua ovalifolia	C00007805	4-Hydroxybenzyl glucosinolate;Glucosinalbate	Alkylglucosinolates	Glucosinolate
39	Schouwia purpurea	C00000127	4-Hydroxyglucobrassicin;4-Hydroxy-3-indolylmethylglucosinolate	Alkylglucosinolates	Glucosinolate
39	Descurainia pinnata	C00001463	Glucobrassicanapin;4-Pentenyl glucosinolate	Alkylglucosinolates	Glucosinolate
39	Schouwia purpurea	C00001463	Glucobrassicanapin;4-Pentenyl glucosinolate	Alkylglucosinolates	Glucosinolate
39	Descurainia sophia	C00001468	Glucocochlearin;1-Methylpropyl glucosinolate;Glucojiabutin;sec-Butyl glucosinolate	Alkylglucosinolates	Glucosinolate
39	Draba nemorosa	C00001468	Glucocochlearin;1-Methylpropyl glucosinolate;Glucojiabutin;sec-Butyl glucosinolate	Alkylglucosinolates	Glucosinolate
39	Thelypodium brachycarpum	C00001468	Glucocochlearin;1-Methylpropyl glucosinolate;Glucojiabutin;sec-Butyl glucosinolate	Alkylglucosinolates	Glucosinolate
39	Thelypodium rollinsii	C00001468	Glucocochlearin;1-Methylpropyl glucosinolate;Glucojiabutin;sec-Butyl glucosinolate	Alkylglucosinolates	Glucosinolate
39	Coincya longirostra	C00001486	Progoitrin;2(R)-2-Hydroxy 3-butenyl glucosinolate	Alkylglucosinolates	Glucosinolate
39	Descurainia pinnata	C00001486	Progoitrin;2(R)-2-Hydroxy 3-butenyl glucosinolate	Alkylglucosinolates	Glucosinolate
39	Fibigia macrocarpa	C00001486	Progoitrin;2(R)-2-Hydroxy 3-butenyl glucosinolate	Alkylglucosinolates	Glucosinolate
39	Peltaria alliaceae	C00001486	Progoitrin;2(R)-2-Hydroxy 3-butenyl glucosinolate	Alkylglucosinolates	Glucosinolate
39	Schouwia purpurea	C00001486	Progoitrin;2(R)-2-Hydroxy 3-butenyl glucosinolate	Alkylglucosinolates	Glucosinolate
39	Sisymbrium pinnata	C00001486	Progoitrin;2(R)-2-Hydroxy 3-butenyl glucosinolate	Alkylglucosinolates	Glucosinolate
39	Thelypodium wrightii	C00001486	Progoitrin;2(R)-2-Hydroxy 3-butenyl glucosinolate	Alkylglucosinolates	Glucosinolate
39	Coincya longirostra	C00001488	Sinigrin;2-Phenylethyl glucosinolate;Allyl glucosinolate	Alkylglucosinolates	Glucosinolate
39	Crambe maritima	C00001488	Sinigrin;2-Phenylethyl glucosinolate;Allyl glucosinolate	Alkylglucosinolates	Glucosinolate
39	Descurainia pinnata	C00001488	Sinigrin;2-Phenylethyl glucosinolate;Allyl glucosinolate	Alkylglucosinolates	Glucosinolate
39	Descurainia sophia	C00001488	Sinigrin;2-Phenylethyl glucosinolate;Allyl glucosinolate	Alkylglucosinolates	Glucosinolate
39	Draba nemorosa	C00001488	Sinigrin;2-Phenylethyl glucosinolate;Allyl glucosinolate	Alkylglucosinolates	Glucosinolate
39	Peltaria alliaceae	C00001488	Sinigrin;2-Phenylethyl glucosinolate;Allyl glucosinolate	Alkylglucosinolates	Glucosinolate
39	Schouwia purpurea	C00001488	Sinigrin;2-Phenylethyl glucosinolate;Allyl glucosinolate	Alkylglucosinolates	Glucosinolate
39	Thelypodium brachycarpum	C00001488	Sinigrin;2-Phenylethyl glucosinolate;Allyl glucosinolate	Alkylglucosinolates	Glucosinolate
39	Thelypodium rollinsii	C00001488	Sinigrin;2-Phenylethyl glucosinolate;Allyl glucosinolate	Alkylglucosinolates	Glucosinolate
39	Thelypodium brachycarpum	C00007345	5-Methylsulfinylpentyl glucosinolate;Glucoalyssin	Alkylglucosinolates	Glucosinolate
39	Thelypodium wrightii	C00007345	5-Methylsulfinylpentyl glucosinolate;Glucoalyssin	Alkylglucosinolates	Glucosinolate
39	Thelypodium brachycarpum	C00007346	Benzylglucosinolate;Glucotropaeolin;Tropaeolin	Alkylglucosinolates	Glucosinolate
39	Thelypodium rollinsii	C00007346	Benzylglucosinolate;Glucotropaeolin;Tropaeolin	Alkylglucosinolates	Glucosinolate
39	Thelypodium wrightii	C00007346	Benzylglucosinolate;Glucotropaeolin;Tropaeolin	Alkylglucosinolates	Glucosinolate
39	Fibigia macrocarpa	C00007545	Glucoraphanin;4-Methylsulphinylbutyl glucosinolate	Alkylglucosinolates	Glucosinolate
39	Coincya longirostra	C00007586	Gluconapin;3-Butyl glucosinolate	Alkylglucosinolates	Glucosinolate
39	Crambe maritima	C00007586	Gluconapin;3-Butyl glucosinolate	Alkylglucosinolates	Glucosinolate
39	Descurainia pinnata	C00007586	Gluconapin;3-Butyl glucosinolate	Alkylglucosinolates	Glucosinolate
39	Descurainia sophia	C00007586	Gluconapin;3-Butyl glucosinolate	Alkylglucosinolates	Glucosinolate
39	Draba nemorosa	C00007586	Gluconapin;3-Butyl glucosinolate	Alkylglucosinolates	Glucosinolate
39	Fibigia macrocarpa	C00007586	Gluconapin;3-Butyl glucosinolate	Alkylglucosinolates	Glucosinolate
39	Peltaria alliaceae	C00007586	Gluconapin;3-Butyl glucosinolate	Alkylglucosinolates	Glucosinolate
39	Schouwia purpurea	C00007586	Gluconapin;3-Butyl glucosinolate	Alkylglucosinolates	Glucosinolate
39	Sisymbrium pinnata	C00007586	Gluconapin;3-Butyl glucosinolate	Alkylglucosinolates	Glucosinolate
39	Thelypodium brachycarpum	C00007586	Gluconapin;3-Butyl glucosinolate	Alkylglucosinolates	Glucosinolate
39	Thelypodium rollinsii	C00007586	Gluconapin;3-Butyl glucosinolate	Alkylglucosinolates	Glucosinolate
39	Thelypodium wrightii	C00007586	Gluconapin;3-Butyl glucosinolate	Alkylglucosinolates	Glucosinolate
39	Coincya longirostra	C00007805	4-Hydroxybenzyl glucosinolate;Glucosinalbate	Alkylglucosinolates	Glucosinolate
39	Crambe maritima	C00007805	4-Hydroxybenzyl glucosinolate;Glucosinalbate	Alkylglucosinolates	Glucosinolate
39	Descurainia sophia	C00007805	4-Hydroxybenzyl glucosinolate;Glucosinalbate	Alkylglucosinolates	Glucosinolate
39	Peltaria alliaceae	C00007829	2-Methyl-2-propenyl glucosinolate	Alkylglucosinolates	Glucosinolate
39	Draba nemorosa	C00007832	9-Methylsulfinylnonyl glucosinolate;Glucoarabin	Alkylglucosinolates	Glucosinolate
39	Coincya longirostra	C00007864	Epiprogoitrin;2(S)-2-Hydroxy-3-butenyl glucosinolate	Alkylglucosinolates	Glucosinolate
39	Crambe maritima	C00007864	Epiprogoitrin;2(S)-2-Hydroxy-3-butenyl glucosinolate	Alkylglucosinolates	Glucosinolate
39	Descurainia pinnata	C00007864	Epiprogoitrin;2(S)-2-Hydroxy-3-butenyl glucosinolate	Alkylglucosinolates	Glucosinolate
39	Fibigia macrocarpa	C00007864	Epiprogoitrin;2(S)-2-Hydroxy-3-butenyl glucosinolate	Alkylglucosinolates	Glucosinolate
39	Peltaria alliaceae	C00007864	Epiprogoitrin;2(S)-2-Hydroxy-3-butenyl glucosinolate	Alkylglucosinolates	Glucosinolate
39	Schouwia purpurea	C00007864	Epiprogoitrin;2(S)-2-Hydroxy-3-butenyl glucosinolate	Alkylglucosinolates	Glucosinolate
39	Sisymbrium pinnata	C00007864	Epiprogoitrin;2(S)-2-Hydroxy-3-butenyl glucosinolate	Alkylglucosinolates	Glucosinolate
39	Thelypodium wrightii	C00007864	Epiprogoitrin;2(S)-2-Hydroxy-3-butenyl glucosinolate	Alkylglucosinolates	Glucosinolate
39	Descurainia sophia	C00032761	Benzyl isothiocyanate;Phenylmethyl isothiocyanate	Acetohydroximates	Isothiocyanate
40	Crambe cordifolia	C00001486	Progoitrin;2(R)-2-Hydroxy 3-butenyl glucosinolate	Alkylglucosinolates	Glucosinolate
40	Moricandia foetida	C00001486	Progoitrin;2(R)-2-Hydroxy 3-butenyl glucosinolate	Alkylglucosinolates	Glucosinolate
40	Moricandia moricandioides	C00001486	Progoitrin;2(R)-2-Hydroxy 3-butenyl glucosinolate	Alkylglucosinolates	Glucosinolate
40	Thelypodium flexuosum	C00001486	Progoitrin;2(R)-2-Hydroxy 3-butenyl glucosinolate	Alkylglucosinolates	Glucosinolate
40	Thelypodium integrifolium	C00001486	Progoitrin;2(R)-2-Hydroxy 3-butenyl glucosinolate	Alkylglucosinolates	Glucosinolate
40	Crambe cordifolia	C00007864	Epiprogoitrin;2(S)-2-Hydroxy-3-butenyl glucosinolate	Alkylglucosinolates	Glucosinolate
40	Moricandia foetida	C00007864	Epiprogoitrin;2(S)-2-Hydroxy-3-butenyl glucosinolate	Alkylglucosinolates	Glucosinolate
40	Moricandia moricandioides	C00007864	Epiprogoitrin;2(S)-2-Hydroxy-3-butenyl glucosinolate	Alkylglucosinolates	Glucosinolate
40	Thelypodium flexuosum	C00007864	Epiprogoitrin;2(S)-2-Hydroxy-3-butenyl glucosinolate	Alkylglucosinolates	Glucosinolate
40	Thelypodium integrifolium	C00007864	Epiprogoitrin;2(S)-2-Hydroxy-3-butenyl glucosinolate	Alkylglucosinolates	Glucosinolate
41	Erysimum asperum	C00001466	Glucocheirolin;3-(Methylsufonyl)propyl glucosinolate	Alkylglucosinolates	Glucosinolate
41	Erysimum hieracifolium	C00001466	Glucocheirolin;3-(Methylsufonyl)propyl glucosinolate	Alkylglucosinolates	Glucosinolate
41	Erysimum asperum	C00001468	Glucocochlearin;1-Methylpropyl glucosinolate;Glucojiabutin;sec-Butyl glucosinolate	Alkylglucosinolates	Glucosinolate
41	Erysimum asperum	C00001471	Glucoerysolin;4-(Methylsulfonyl)butyl glucosinolate	Alkylglucosinolates	Glucosinolate
41	Erysimum hieracifolium	C00001473	Glucoiberverin;3-(Methylthio)propyl glucosinolate	Alkylglucosinolates	Glucosinolate
41	Erysimum asperum	C00001488	Sinigrin;2-Phenylethyl glucosinolate;Allyl glucosinolate	Alkylglucosinolates	Glucosinolate
41	Erysimum hieracifolium	C00001488	Sinigrin;2-Phenylethyl glucosinolate;Allyl glucosinolate	Alkylglucosinolates	Glucosinolate
41	Erysimum hieracifolium	C00007340	3-Hydroxypropyl glucosinolate	Alkylglucosinolates	Glucosinolate
41	Erysimum asperum	C00007343	Glucoiberin;3-Methylsulfinylpropyl glucosinolate	Alkylglucosinolates	Glucosinolate
41	Erysimum hieracifolium	C00007343	Glucoiberin;3-Methylsulfinylpropyl glucosinolate	Alkylglucosinolates	Glucosinolate
41	Erysimum hieracifolium	C00007344	Glucoerucin;4-Methylthiobutyl glucosinolate	Alkylglucosinolates	Glucosinolate
41	Erysimum asperum	C00007345	5-Methylsulfinylpentyl glucosinolate;Glucoalyssin	Alkylglucosinolates	Glucosinolate
41	Erysimum hieracifolium	C00007345	5-Methylsulfinylpentyl glucosinolate;Glucoalyssin	Alkylglucosinolates	Glucosinolate
41	Erysimum rhaeticum	C00007345	5-Methylsulfinylpentyl glucosinolate;Glucoalyssin	Alkylglucosinolates	Glucosinolate
41	Erysimum asperum	C00007348	6-Methylsulfinylhexyl glucosinolate;Glucohesperin	Alkylglucosinolates	Glucosinolate
41	Erysimum rhaeticum	C00007348	6-Methylsulfinylhexyl glucosinolate;Glucohesperin	Alkylglucosinolates	Glucosinolate
41	Erysimum asperum	C00007593	5-Methylthiopentylglucosinolate;Glucoberteroin	Alkylglucosinolates	Glucosinolate
41	Erysimum hieracifolium	C00007593	5-Methylthiopentylglucosinolate;Glucoberteroin	Alkylglucosinolates	Glucosinolate
41	Erysimum rhaeticum	C00007593	5-Methylthiopentylglucosinolate;Glucoberteroin	Alkylglucosinolates	Glucosinolate
41	Erysimum asperum	C00007794	Benzoyloxymethyl glucosinolate	Alkylglucosinolates	Glucosinolate
41	Erysimum asperum	C00007805	4-Hydroxybenzyl glucosinolate;Glucosinalbate	Alkylglucosinolates	Glucosinolate
41	Erysimum rhaeticum	C00007809	3-Hydroxy-6-(methylsulfinyl)hexyl glucosinolate	Alkylglucosinolates	Glucosinolate
41	Erysimum asperum	C00007810	3-Hydroxy-5-(methylsulfinyl)pentyl glucosinolate	Alkylglucosinolates	Glucosinolate
41	Erysimum hieracifolium	C00007810	3-Hydroxy-5-(methylsulfinyl)pentyl glucosinolate	Alkylglucosinolates	Glucosinolate
41	Erysimum rhaeticum	C00007811	3-Hydroxy-6-(methylsufonyl)hexyl glucosinolate	Alkylglucosinolates	Glucosinolate
41	Erysimum asperum	C00007812	3-Hydroxy-5-(methylsulfonyl)pentyl glucosinolate	Alkylglucosinolates	Glucosinolate
41	Erysimum hieracifolium	C00007812	3-Hydroxy-5-(methylsulfonyl)pentyl glucosinolate	Alkylglucosinolates	Glucosinolate
41	Erysimum rhaeticum	C00007813	3-Hydroxy-6-(methylthio)hexyl glucosinolate	Alkylglucosinolates	Glucosinolate
41	Erysimum asperum	C00007814	3-Hydroxy-5-(methylthio)pentyl glucosinolate	Alkylglucosinolates	Glucosinolate
41	Erysimum hieracifolium	C00007814	3-Hydroxy-5-(methylthio)pentyl glucosinolate	Alkylglucosinolates	Glucosinolate
41	Erysimum rhaeticum	C00007814	3-Hydroxy-5-(methylthio)pentyl glucosinolate	Alkylglucosinolates	Glucosinolate
41	Erysimum rhaeticum	C00007837	6-(Methylsulfonyl)hexyl glucosinolate	Alkylglucosinolates	Glucosinolate
41	Erysimum rhaeticum	C00007840	5-(Methylsufinyl)pentyl glucosinolate	Alkylglucosinolates	Glucosinolate
41	Erysimum asperum	C00007844	6-(Methylthio)hexyl glucosinolate;Glucolesquerellin	Alkylglucosinolates	Glucosinolate
41	Erysimum rhaeticum	C00007844	6-(Methylthio)hexyl glucosinolate;Glucolesquerellin	Alkylglucosinolates	Glucosinolate
41	Erysimum asperum	C00007846	6-Methylthio-3-oxohexyl glucosinolate	Alkylglucosinolates	Glucosinolate
42	Flaveria chloraefolia	C00004953	6-Methoxykaempferol 3-O-sulfate	Flavones and Flavonols	Flavonoid
42	Flaveria chloraefolia	C00004954	Eupalitin 3-O-sulfate	Flavones and Flavonols	Flavonoid
42	Flaveria chloraefolia	C00004956	Quercetin 3-O-sulfate	Flavones and Flavonols	Flavonoid
42	Flaveria chloraefolia	C00004960	Quercetin 3,3'-di-O-sulfate	Flavones and Flavonols	Flavonoid
42	Flaveria chloraefolia	C00004975	Ombuin 3-O-sulfate	Flavones and Flavonols	Flavonoid
42	Flaveria chloraefolia	C00004978	Patuletin 3-O-sulfate	Flavones and Flavonols	Flavonoid
42	Flaveria chloraefolia	C00004980	Patuletin 3,3'-di-O-sulfate	Flavones and Flavonols	Flavonoid
42	Flaveria chloraefolia	C00004981	Eupatolitin 3-O-sulfate	Flavones and Flavonols	Flavonoid
42	Flaveria chloraefolia	C00004982	Spinacetin 3-O-sulfate	Flavones and Flavonols	Flavonoid
42	Flaveria chloraefolia	C00004985	Eupatin 3-O-sulfate	Flavones and Flavonols	Flavonoid
43	Lachenalia unifolia	C00004329	Luteolin 3'-sulfate	Flavones	Flavonoid
43	Zostera marina	C00004331	Luteolin 7,3'-disulfate	Flavones	Flavonoid
43	Zostera marina	C00004356	Luteolin 3'-methyl ether 7-sulfate	Flavones	Flavonoid
43	Zostera marina	C00004366	Luteolin 4'-methyl ether 7-sulfate	Flavones	Flavonoid
43	Lachenalia unifolia	C00004367	Luteolin 4'-methyl ether 3'-sulfate	Flavones	Flavonoid
43	Lachenalia unifolia	C00004368	Luteolin 4'-methyl ether 7,3'-disulfate	Flavones	Flavonoid
43	Lachenalia unifolia	C00004455	Tricetin 3'-sulfate	Flavones and Flavonols	Flavonoid
43	Lachenalia unifolia	C00004457	Tricetin 7,3'-disulfate	Flavones and Flavonols	Flavonoid
43	Frankenia pulverulenta	C00004946	Kaempferol 7-O-sulfate	Flavones and Flavonols	Flavonoid
43	Frankenia pulverulenta	C00004957	Quercetin 7-O-sulfate	Flavones and Flavonols	Flavonoid
43	Frankenia pulverulenta	C00004969	Isorhamnetin 7-O-sulfate	Flavones and Flavonols	Flavonoid
43	Frankenia pulverulenta	C00006065	Kaempferol 3-glucuronide-7-sulfate	Flavones and Flavonols	Flavonoid
43	Frankenia pulverulenta	C00006069	Quercetin 3-glucuronide-7-sulfate	Flavones and Flavonols	Flavonoid
43	Frankenia pulverulenta	C00006072	Isorhamnetin 3-glucuronide-7-sulfate	Flavones and Flavonols	Flavonoid
44	Reseda media	C00000125	Glucobrassicin;Glucobrassicine;3-Indolylmethylglucosinolate	Alkylglucosinolates	Glucosinolate
44	Lepidium austrinum	C00001474	Glucolepidiin;Ethyl glucosinolate	Alkylglucosinolates	Glucosinolate
44	Limnanthes douglasii	C00001475	Glucolimnanthin	Alkylglucosinolates	Glucosinolate
44	Lepidium austrinum	C00007346	Benzylglucosinolate;Glucotropaeolin;Tropaeolin	Alkylglucosinolates	Glucosinolate
44	Lepidium thurberi	C00007346	Benzylglucosinolate;Glucotropaeolin;Tropaeolin	Alkylglucosinolates	Glucosinolate
44	Lepidium vesicarium	C00007346	Benzylglucosinolate;Glucotropaeolin;Tropaeolin	Alkylglucosinolates	Glucosinolate
44	Phytolacca dioica	C00007346	Benzylglucosinolate;Glucotropaeolin;Tropaeolin	Alkylglucosinolates	Glucosinolate
44	Reseda media	C00007346	Benzylglucosinolate;Glucotropaeolin;Tropaeolin	Alkylglucosinolates	Glucosinolate
44	Reseda media	C00007350	2-Phenylethylglucosinolate;Gluconasturtiin	Alkylglucosinolates	Glucosinolate
44	Lepidium austrinum	C00007545	Glucoraphanin;4-Methylsulphinylbutyl glucosinolate	Alkylglucosinolates	Glucosinolate
44	Lepidium vesicarium	C00007798	3,4-dimethoxybenzyl glucosinolate	Alkylglucosinolates	Glucosinolate
44	Lepidium vesicarium	C00007804	3-Hydorxybenzyl glucosinolate;Glucolepigramin	Alkylglucosinolates	Glucosinolate
44	Phytolacca dioica	C00007804	3-Hydorxybenzyl glucosinolate;Glucolepigramin	Alkylglucosinolates	Glucosinolate
44	Reseda media	C00007804	3-Hydorxybenzyl glucosinolate;Glucolepigramin	Alkylglucosinolates	Glucosinolate
44	Lepidium austrinum	C00007805	4-Hydroxybenzyl glucosinolate;Glucosinalbate	Alkylglucosinolates	Glucosinolate
44	Phytolacca dioica	C00007805	4-Hydroxybenzyl glucosinolate;Glucosinalbate	Alkylglucosinolates	Glucosinolate
44	Lepidium austrinum	C00007819	3-Methoxybenzyl glucosinolate;Glucolimnathin	Alkylglucosinolates	Glucosinolate
44	Lepidium thurberi	C00007819	3-Methoxybenzyl glucosinolate;Glucolimnathin	Alkylglucosinolates	Glucosinolate
44	Lepidium vesicarium	C00007819	3-Methoxybenzyl glucosinolate;Glucolimnathin	Alkylglucosinolates	Glucosinolate
44	Limnanthes douglasii	C00007819	3-Methoxybenzyl glucosinolate;Glucolimnathin	Alkylglucosinolates	Glucosinolate
45	Lesquerella auriculata	C00007348	6-Methylsulfinylhexyl glucosinolate;Glucohesperin	Alkylglucosinolates	Glucosinolate
45	Lesquerella lasiocarpa	C00007348	6-Methylsulfinylhexyl glucosinolate;Glucohesperin	Alkylglucosinolates	Glucosinolate
45	Lesquerella lescurii	C00007348	6-Methylsulfinylhexyl glucosinolate;Glucohesperin	Alkylglucosinolates	Glucosinolate
45	Lesquerella lyrata	C00007348	6-Methylsulfinylhexyl glucosinolate;Glucohesperin	Alkylglucosinolates	Glucosinolate
45	Lesquerella perforata	C00007348	6-Methylsulfinylhexyl glucosinolate;Glucohesperin	Alkylglucosinolates	Glucosinolate
45	Paysonia densipila	C00007348	6-Methylsulfinylhexyl glucosinolate;Glucohesperin	Alkylglucosinolates	Glucosinolate
45	Paysonia stonensis	C00007348	6-Methylsulfinylhexyl glucosinolate;Glucohesperin	Alkylglucosinolates	Glucosinolate
45	Lesquerella auriculata	C00007844	6-(Methylthio)hexyl glucosinolate;Glucolesquerellin	Alkylglucosinolates	Glucosinolate
45	Lesquerella lasiocarpa	C00007844	6-(Methylthio)hexyl glucosinolate;Glucolesquerellin	Alkylglucosinolates	Glucosinolate
45	Lesquerella lescurii	C00007844	6-(Methylthio)hexyl glucosinolate;Glucolesquerellin	Alkylglucosinolates	Glucosinolate
45	Lesquerella lyrata	C00007844	6-(Methylthio)hexyl glucosinolate;Glucolesquerellin	Alkylglucosinolates	Glucosinolate
45	Lesquerella perforata	C00007844	6-(Methylthio)hexyl glucosinolate;Glucolesquerellin	Alkylglucosinolates	Glucosinolate
45	Paysonia densipila	C00007844	6-(Methylthio)hexyl glucosinolate;Glucolesquerellin	Alkylglucosinolates	Glucosinolate
45	Paysonia stonensis	C00007844	6-(Methylthio)hexyl glucosinolate;Glucolesquerellin	Alkylglucosinolates	Glucosinolate
46	Linum usitatissimum	C00027043	Cyclolinopeptide F	Oligopeptides	Amino acid, peptide and analog
46	Linum usitatissimum	C00027044	Cyclolinopeptide G	Oligopeptides	Amino acid, peptide and analog
46	Linum usitatissimum	C00027046	Cyclolinopeptide H	Oligopeptides	Amino acid, peptide and analog
46	Linum usitatissimum	C00027048	Cyclolinopeptide I	Oligopeptides	Amino acid, peptide and analog
46	Linum usitatissimum	C00036984	Cyclolinopeptide B;(-)-Cyclolinopeptide B	Oligopeptides	Amino acid, peptide and analog
46	Linum usitatissimum	C00036985	Cyclolinopeptide C	Oligopeptides	Amino acid, peptide and analog
46	Linum usitatissimum	C00036986	Cyclolinopeptide D;(-)-Cyclolinopeptide D	Oligopeptides	Amino acid, peptide and analog
46	Linum usitatissimum	C00036987	Cyclolinopeptide E;(-)-Cyclolinopeptide E	Oligopeptides	Amino acid, peptide and analog
47	Lippia canescens	C00004355	6-Hydroxyluteolin 7-sulfate	Flavones and Flavonols	Flavonoid
47	Lippia nodiflora	C00004355	6-Hydroxyluteolin 7-sulfate	Flavones and Flavonols	Flavonoid
47	Lippia canescens	C00004398	6-Hydroxyluteolin 6-sulfate	Flavones and Flavonols	Flavonoid
47	Lippia nodiflora	C00004398	6-Hydroxyluteolin 6-sulfate	Flavones and Flavonols	Flavonoid
47	Lippia canescens	C00004399	6-Hydroxyluteolin 6,7-disulfate	Flavones and Flavonols	Flavonoid
47	Lippia nodiflora	C00004399	6-Hydroxyluteolin 6,7-disulfate	Flavones and Flavonols	Flavonoid
47	Lippia canescens	C00004401	6-Methoxyluteolin 7-sulfate	Flavones and Flavonols	Flavonoid
47	Lippia nodiflora	C00004401	6-Methoxyluteolin 7-sulfate	Flavones and Flavonols	Flavonoid
47	Lippia canescens	C00004402	6-Methoxyluteolin 3',4'-disulfate	Flavones and Flavonols	Flavonoid
47	Lippia nodiflora	C00004402	6-Methoxyluteolin 3',4'-disulfate	Flavones and Flavonols	Flavonoid
47	Lippia canescens	C00004406	6-Hydroxyluteolin 3'-methyl ether 7-sulfate	Flavones and Flavonols	Flavonoid
47	Lippia nodiflora	C00004406	6-Hydroxyluteolin 3'-methyl ether 7-sulfate	Flavones and Flavonols	Flavonoid
47	Lippia canescens	C00004407	6-Hydroxyluteolin 3'-methyl ether 6,7-disulfate	Flavones and Flavonols	Flavonoid
47	Lippia nodiflora	C00004407	6-Hydroxyluteolin 3'-methyl ether 6,7-disulfate	Flavones and Flavonols	Flavonoid
47	Lippia canescens	C00004411	6-Hydroxyluteolin 6,3'-dimethyl ether 7-sulfate	Flavones and Flavonols	Flavonoid
47	Lippia nodiflora	C00004411	6-Hydroxyluteolin 6,3'-dimethyl ether 7-sulfate	Flavones and Flavonols	Flavonoid
47	Lippia canescens	C00004412	6-Hydroxyluteolin 6,3'-dimethyl ether 7,4'-disulfate	Flavones and Flavonols	Flavonoid
47	Lippia nodiflora	C00004412	6-Hydroxyluteolin 6,3'-dimethyl ether 7,4'-disulfate	Flavones and Flavonols	Flavonoid
47	Lippia nodiflora	C00010272	Hispidulin 7-sulfate	Flavones and Flavonols	Flavonoid
47	Lippia canescens	C00010273	Hispidulin 4'-sulfate	Flavones and Flavonols	Flavonoid
47	Lippia nodiflora	C00010273	Hispidulin 4'-sulfate	Flavones and Flavonols	Flavonoid
47	Lippia canescens	C00010274	Hispidulin 7,4'-disulfate	Flavones and Flavonols	Flavonoid
47	Lippia nodiflora	C00010274	Hispidulin 7,4'-disulfate	Flavones and Flavonols	Flavonoid
48	Moringa oleifera	C00001468	Glucocochlearin;1-Methylpropyl glucosinolate;Glucojiabutin;sec-Butyl glucosinolate	Alkylglucosinolates	Glucosinolate
48	Moringa peregrina	C00001468	Glucocochlearin;1-Methylpropyl glucosinolate;Glucojiabutin;sec-Butyl glucosinolate	Alkylglucosinolates	Glucosinolate
48	Tropaeolum peregrinum	C00001468	Glucocochlearin;1-Methylpropyl glucosinolate;Glucojiabutin;sec-Butyl glucosinolate	Alkylglucosinolates	Glucosinolate
48	Moringa oleifera	C00001469	Glucoconringiin;2-Hydroxy-2-methylpropyl glucosinolate	Alkylglucosinolates	Glucosinolate
48	Tropaeolum peregrinum	C00001469	Glucoconringiin;2-Hydroxy-2-methylpropyl glucosinolate	Alkylglucosinolates	Glucosinolate
48	Tropaeolum peregrinum	C00001474	Glucolepidiin;Ethyl glucosinolate	Alkylglucosinolates	Glucosinolate
48	Moringa oleifera	C00001479	Glucoputranjivin;1-Methylethyl glucosinolate;isopropyl glucosinolate	Alkylglucosinolates	Glucosinolate
48	Tropaeolum peregrinum	C00001479	Glucoputranjivin;1-Methylethyl glucosinolate;isopropyl glucosinolate	Alkylglucosinolates	Glucosinolate
48	Moringa oleifera	C00007346	Benzylglucosinolate;Glucotropaeolin;Tropaeolin	Alkylglucosinolates	Glucosinolate
48	Moringa peregrina	C00007346	Benzylglucosinolate;Glucotropaeolin;Tropaeolin	Alkylglucosinolates	Glucosinolate
48	Tropaeolum peregrinum	C00007346	Benzylglucosinolate;Glucotropaeolin;Tropaeolin	Alkylglucosinolates	Glucosinolate
48	Moringa oleifera	C00007789	4-(4'-O-Acetyl-alpha-L-rhamnopyranosyloxyl)benzyl glucosinolate	Alkylglucosinolates	Glucosinolate
48	Moringa peregrina	C00007789	4-(4'-O-Acetyl-alpha-L-rhamnopyranosyloxyl)benzyl glucosinolate	Alkylglucosinolates	Glucosinolate
48	Moringa oleifera	C00007805	4-Hydroxybenzyl glucosinolate;Glucosinalbate	Alkylglucosinolates	Glucosinolate
48	Tropaeolum peregrinum	C00007805	4-Hydroxybenzyl glucosinolate;Glucosinalbate	Alkylglucosinolates	Glucosinolate
48	Tropaeolum peregrinum	C00007820	4-Methoxybenzyl glucosinolate;Glucoaubrietin	Alkylglucosinolates	Glucosinolate
48	Moringa peregrina	C00007821	2-(4-Methoxyphenyl)-2,2-dimethylethyl glucosinolate	Alkylglucosinolates	Glucosinolate
48	Moringa oleifera	C00007830	2-Methylpropyl glucosinolate;Isobutyl glucosinolate	Alkylglucosinolates	Glucosinolate
48	Moringa peregrina	C00007830	2-Methylpropyl glucosinolate;Isobutyl glucosinolate	Alkylglucosinolates	Glucosinolate
48	Tropaeolum peregrinum	C00007830	2-Methylpropyl glucosinolate;Isobutyl glucosinolate	Alkylglucosinolates	Glucosinolate
48	Moringa oleifera	C00007860	4-(alpha-L-Rhamnopyranosyloxy)benzyl glucosinolate	Alkylglucosinolates	Glucosinolate
48	Moringa peregrina	C00007860	4-(alpha-L-Rhamnopyranosyloxy)benzyl glucosinolate	Alkylglucosinolates	Glucosinolate
49	Paederia scandens	C00003094	Paederoside	Glycosides	Glycoside
49	Saprosma scortechinii	C00003094	Paederoside	Glycosides	Glycoside
49	Paederia scandens	C00010644	Paederosidic acid	Glucosides	Glycoside
49	Saprosma scortechinii	C00010644	Paederosidic acid	Glucosides	Glycoside
49	Paederia scandens	C00032106	Paederosidic acid methyl ester	Glucosides	Glycoside
49	Saprosma scortechinii	C00033360	Saprosmoside H;(-)-Saprosmoside H	Bis-iridoid glucosides	Glycoside
49	Paederia scandens	C00036512	3,4-Dihydro-3-methoxypaederoside;(-)-3,4-Dihydro-3-methoxypaederoside	Iridoid glucosides	Glycoside
49	Saprosma scortechinii	C00036512	3,4-Dihydro-3-methoxypaederoside;(-)-3,4-Dihydro-3-methoxypaederoside	Iridoid glucosides	Glycoside
49	Saprosma scortechinii	C00045189	6-epi-Paederosidic acid;(-)-6-epi-Paederosidic acid	Iridoid glucosides	Glycoside
49	Saprosma scortechinii	C00045395	Saprosmoside A;(-)-Saprosmoside A	Bis-iridoid glucosides	Glycoside
49	Saprosma scortechinii	C00045396	Saprosmoside B;(-)-Saprosmoside B	Bis-iridoid glucosides	Glycoside
49	Saprosma scortechinii	C00045397	Saprosmoside C;(-)-Saprosmoside C	Bis-iridoid glucosides	Glycoside
49	Saprosma scortechinii	C00045398	Saprosmoside D;(-)-Saprosmoside D	Bis-iridoid glucosides	Glycoside
49	Saprosma scortechinii	C00045399	Saprosmoside E;(-)-Saprosmoside E	Bis-iridoid glucosides	Glycoside
49	Saprosma scortechinii	C00045400	Saprosmoside F	Bis-iridoid glucosides	Glycoside
50	Raphanus sativus	C00000125	Glucobrassicin;Glucobrassicine;3-Indolylmethylglucosinolate	Alkylglucosinolates	Glucosinolate
50	Raphanus sativus	C00001479	Glucoputranjivin;1-Methylethyl glucosinolate;isopropyl glucosinolate	Alkylglucosinolates	Glucosinolate
50	Raphanus sativus	C00001481	Glucoraphenin;4-Methylsufinyl-3-butenyl glucosinolate	Alkylglucosinolates	Glucosinolate
50	Raphanus sativus	C00001487	Sinalbin	Glucosinolates	Glucosinolate
50	Raphanus sativus	C00001488	Sinigrin;2-Phenylethyl glucosinolate;Allyl glucosinolate	Alkylglucosinolates	Glucosinolate
50	Raphanus sativus	C00007350	2-Phenylethylglucosinolate;Gluconasturtiin	Alkylglucosinolates	Glucosinolate
50	Raphanus sativus	C00007545	Glucoraphanin;4-Methylsulphinylbutyl glucosinolate	Alkylglucosinolates	Glucosinolate
50	Raphanus sativus	C00007593	5-Methylthiopentylglucosinolate;Glucoberteroin	Alkylglucosinolates	Glucosinolate
50	Raphanus sativus	C00007801	5-Hexenyl glucosinolate	Alkylglucosinolates	Glucosinolate
50	Raphanus sativus	C00007802	n-Hexyl glucosinolate	Alkylglucosinolates	Glucosinolate
[truncated: 12 more rows]
