# Supplementary material for: Chemoinformatics-driven classification of Angiosperms using sulfur-containing compounds and machine learning algorithm
Source: Plant Methods. 2022 Nov 5;18:118. doi: 10.1186/s13007-022-00951-6 (PMC9636760; doi:10.1186/s13007-022-00951-6)
Supplement: Supplementary file 2 — Additional file 2. Descriptive annotation of sulfur-containing compound (SCC) clusters. [file 13007_2022_951_MOESM2_ESM.xlsx]

## Sheet: Sheet1
Cluster ID	SCC ID	KEGG ID	SCC Formula	SCC Name	Pathway ID	Pathway Name
1	C00004956	C00616	C15H10O10S	Quercetin 3-O-sulfate	map00944	Flavone and flavonol biosynthesis
1	C00004957	NA	C15H10O10S	Quercetin 7-O-sulfate	NA	NA
1	C00004958	NA	C15H10O10S	Quercetin 3'-O-sulfate	NA	NA
1	C00004959	NA	C15H10O13S2	Quercetin 3,7-di-O-sulfate	NA	NA
1	C00004960	C01155	C15H10O13S2	Quercetin 3,3'-di-O-sulfate	map00944	Flavone and flavonol biosynthesis
1	C00004961	C01156	C15H10O13S2	Quercetin 3,4'-di-O-sulfate	map00944	Flavone and flavonol biosynthesis
1	C00004962	C03897	C15H10O16S3	Quercetin 3,7,3'-tri-O-sulfate	map00944	Flavone and flavonol biosynthesis
1	C00004963	C03898	C15H10O16S3	Quercetin 3,7,4'-tri-O-sulfate	map00944	Flavone and flavonol biosynthesis
1	C00004964	NA	C17H12O17S3	Quercetin 3-acetate 7,3',4'-tri-O-sulfate	NA	NA
1	C00004965	NA	C15H10O19S4	Quercetin 3,7,3',4'-tetra-O-sulfate	NA	NA
1	C00004966	NA	C16H12O10S	Rhamnetin 3-O-sulfate	NA	NA
1	C00004967	NA	C16H12O16S3	Rhamnetin 3,5,4'-tri-O-sulfate	NA	NA
1	C00004968	NA	C16H12O10S	Persicarin	NA	NA
1	C00004969	NA	C16H12O10S	Isorhamnetin 7-O-sulfate	NA	NA
1	C00004970	NA	C16H12O13S2	Isorhamnetin 3,7-di-O-sulfate	NA	NA
1	C00004971	NA	C16H12O13S2	Isorhamnetin 3,4'-di-O-sulfate	NA	NA
1	C00004972	NA	C16H12O16S3	Isorhamnetin 3,7,4'-tri-O-sulfate	NA	NA
1	C00004974	NA	C17H14O10S	Rhamnazin 3-O-sulfate	NA	NA
1	C00004975	NA	C17H14O10S	Ombuin 3-O-sulfate	NA	NA
1	C00004976	NA	C17H14O13S2	Ombuin 3,3'-di-O-sulfate	NA	NA
1	C00004987	NA	C15H10O11S	Gossypetin 3-O-sulfate	NA	NA
1	C00013929	NA	C17H14O10S	Quercetin 3,7-dimethyl ether 4'-sulfate;5-Hydroxy-2-[3-hydroxy-4-(sulfooxy)phenyl]-3,7-dimethoxy-4H-1-benzopyran-4-one	NA	NA
1	C00013938	NA	C18H16O10S	Quercetin 7,3',4'-trimethyl ether 3-sulfate;2-(3,4-dimethoxyphenyl)-5-hydroxy-7-methoxy-3-(sulfooxy)-4H-1-Benzopyran-4-one	NA	NA
2	C00003547	C08973	C54H87O26S	Rotundioside B	NA	NA
2	C00029774	NA	C46H74O20S	Bacopaside I	NA	NA
2	C00029776	NA	C41H66O16S	Bacopaside III;(-)-Bacopaside III	NA	NA
2	C00031209	NA	C54H88O27S	Rotundioside A;(-)-Rotundioside A	NA	NA
2	C00031212	NA	C54H88O27S	Rotundioside J	NA	NA
2	C00031213	NA	C48H78O22S	Rotundioside K;(-)-Rotundioside K	NA	NA
2	C00032555	NA	C35H54O12S	Zygophyloside O;(+)-Zygophyloside O	NA	NA
2	C00032556	NA	C41H61O17S	Zygophyloside P;(+)-Zygophyloside P	NA	NA
2	C00034174	NA	C45H74O21S	Prototribestin	NA	NA
2	C00034329	NA	C39H62O15S	Tribestin	NA	NA
2	C00037784	NA	C48H78O22S	Sandrosaponin II	NA	NA
2	C00037785	NA	C48H76O23S	Sandrosaponin III;(+)-Sandrosaponin III	NA	NA
2	C00037786	NA	C48H76O24S	Sandrosaponin IV;(+)-Sandrosaponin IV	NA	NA
2	C00037787	NA	C48H76O22S	Sandrosaponin V;(+)-Sandrosaponin V	NA	NA
2	C00037788	NA	C48H78O22S	Sandrosaponin VI;(+)-Sandrosaponin VI	NA	NA
2	C00038575	NA	C41H66O16S	Bacopaside VI;(-)-Bacopaside VI	NA	NA
2	C00046894	NA	C48H76O23S	Sandrosaponin VIII	NA	NA
3	C00001465	C08404	C8H15NO9S2	Glucocapparin;Methyl glucosinolate	NA	NA
3	C00001469	C08408	C11H21NO10S2	Glucoconringiin;2-Hydroxy-2-methylpropyl glucosinolate	NA	NA
3	C00001474	NA	C9H17NO9S2	Glucolepidiin;Ethyl glucosinolate	NA	NA
3	C00001481	C08420	C12H21NO10S3	Glucoraphenin;4-Methylsufinyl-3-butenyl glucosinolate	NA	NA
3	C00001488	C08427	C10H17NO9S2	Sinigrin;2-Phenylethyl glucosinolate;Allyl glucosinolate	NA	NA
3	C00007341	NA	C10H19NO10S3	2-Methylsulfinylethyl glucosinolate	NA	NA
3	C00007586	C08415	C11H19NO9S2	Gluconapin;3-Butyl glucosinolate	NA	NA
3	C00007806	NA	C11H21NO10S2	3-Hydroxybutyl glucosinolate	NA	NA
3	C00007807	NA	C9H17NO10S2	2-Hydroxyethyl glucosinolate	NA	NA
3	C00007829	NA	C11H19NO9S2	2-Methyl-2-propenyl glucosinolate	NA	NA
3	C00007835	NA	C12H21NO11S3	4-Methylsulfonyl-3-butenyl glucosinolate	NA	NA
3	C00007841	NA	C12H21NO9S3	4-Methylthio-3-butenyl glucosinolate	NA	NA
3	C00007843	NA	C10H19NO9S3	2-(Methylthio)ethyl glucosinolate;Glucoviorylin	NA	NA
3	C00007857	NA	C10H19NO9S2	n-Propyl glucosinolate	NA	NA
4	C00004956	C00616	C15H10O10S	Quercetin 3-O-sulfate	map00944	Flavone and flavonol biosynthesis
4	C00004966	NA	C16H12O10S	Rhamnetin 3-O-sulfate	NA	NA
4	C00004968	NA	C16H12O10S	Persicarin	NA	NA
4	C00004974	NA	C17H14O10S	Rhamnazin 3-O-sulfate	NA	NA
4	C00004977	NA	C16H12O11S	Quercetagetin 3-methyl ether 7-O-sulfate	NA	NA
4	C00004978	NA	C16H12O11S	Patuletin 3-O-sulfate	NA	NA
4	C00004979	NA	C16H12O11S	Patuletin 7-O-sulfate	NA	NA
4	C00004980	NA	C16H12O14S2	Patuletin 3,3'-di-O-sulfate	NA	NA
4	C00004981	NA	C17H14O11S	Eupatolitin 3-O-sulfate	NA	NA
4	C00004982	NA	C17H14O11S	Spinacetin 3-O-sulfate	NA	NA
4	C00004984	NA	C18H16O11S	Veronicafolin 3-O-sulfate	NA	NA
4	C00004985	NA	C18H16O11S	Eupatin 3-O-sulfate	NA	NA
4	C00013955	NA	C17H14O11S	Axillarin 7-sulfate;Quercetagetin 3,6-dimethyl ether 7-sulfate;2-(3,4-Dihydroxyphenyl)-5-hydroxy-3,6-dimethoxy-7-(sulfooxy)-4H-1-benzopyran-4-one	NA	NA
5	C00004328	NA	C15H10O9S	Luteolin 7-sulfate	NA	NA
5	C00004355	NA	C15H10O10S	6-Hydroxyluteolin 7-sulfate	NA	NA
5	C00004398	NA	C15H10O10S	6-Hydroxyluteolin 6-sulfate	NA	NA
5	C00004399	NA	C15H10O13S2	6-Hydroxyluteolin 6,7-disulfate	NA	NA
5	C00004401	NA	C16H12O10S	6-Methoxyluteolin 7-sulfate	NA	NA
5	C00004402	NA	C16H12O13S2	6-Methoxyluteolin 3',4'-disulfate	NA	NA
5	C00004406	NA	C16H12O10S	6-Hydroxyluteolin 3'-methyl ether 7-sulfate	NA	NA
5	C00004407	NA	C16H12O13S2	6-Hydroxyluteolin 3'-methyl ether 6,7-disulfate	NA	NA
5	C00004411	NA	C17H14O10S	6-Hydroxyluteolin 6,3'-dimethyl ether 7-sulfate	NA	NA
5	C00004412	NA	C17H14O13S2	6-Hydroxyluteolin 6,3'-dimethyl ether 7,4'-disulfate	NA	NA
5	C00004977	NA	C16H12O11S	Quercetagetin 3-methyl ether 7-O-sulfate	NA	NA
5	C00004979	NA	C16H12O11S	Patuletin 7-O-sulfate	NA	NA
5	C00013955	NA	C17H14O11S	Axillarin 7-sulfate;Quercetagetin 3,6-dimethyl ether 7-sulfate;2-(3,4-Dihydroxyphenyl)-5-hydroxy-3,6-dimethoxy-7-(sulfooxy)-4H-1-benzopyran-4-one	NA	NA
6	C00001463	C08403	C12H21NO9S2	Glucobrassicanapin;4-Pentenyl glucosinolate	NA	NA
6	C00001466	C08405	C11H21NO11S3	Glucocheirolin;3-(Methylsufonyl)propyl glucosinolate	NA	NA
6	C00001473	C08412	C11H21NO9S3	Glucoiberverin;3-(Methylthio)propyl glucosinolate	map00966, map01110, map01210	Glucosinolate biosynthesis; Biosynthesis of secondary metabolites; 2-Oxocarboxylic acid metabolism
6	C00007340	NA	C10H19NO10S2	3-Hydroxypropyl glucosinolate	NA	NA
6	C00007343	NA	C11H21NO10S3	Glucoiberin;3-Methylsulfinylpropyl glucosinolate	NA	NA
6	C00007586	C08415	C11H19NO9S2	Gluconapin;3-Butyl glucosinolate	NA	NA
6	C00007788	NA	C12H21NO11S2	3-Methoxycarbonylpropyl glucosinolate;Glucoerypestrin	NA	NA
6	C00007796	NA	C11H21NO9S2	n-Butyl glucosinolate	NA	NA
6	C00007828	NA	C13H25NO9S2	4-Methylpentyl glucosinolate	NA	NA
6	C00007843	NA	C10H19NO9S3	2-(Methylthio)ethyl glucosinolate;Glucoviorylin	NA	NA
6	C00007851	NA	C12H21NO10S2	4-oxopentyl glucosinolate;3-(Methylcarbonyl)propyl glucosinolate	NA	NA
6	C00007857	NA	C10H19NO9S2	n-Propyl glucosinolate	NA	NA
7	C00007355	NA	C16H31NO10S3	8-Methylsulfinyloctyl glucosinolate;Glucohirsutin	NA	NA
7	C00007356	NA	C16H31NO9S3	8-Methylthio-octyl glucosinolate	NA	NA
7	C00007831	NA	C18H35NO10S3	Glucocamelinin	NA	NA
7	C00007832	NA	C17H33NO10S3	9-Methylsulfinylnonyl glucosinolate;Glucoarabin	NA	NA
7	C00007834	NA	C19H37NO10S3	11-(Methylsulfinyl)undecyl glucosinolate	NA	NA
7	C00007836	NA	C18H35NO11S3	10-(Methylsulfonyl)decyl glucosinolate	NA	NA
7	C00007838	NA	C17H33NO11S3	9-(Methylsulfonyl)nonyl glucosinolate	NA	NA
7	C00007839	NA	C16H31NO11S3	8-(Methylsulfonyl)octyl glucosinolate	NA	NA
7	C00007842	NA	C18H35NO9S3	10-(Methylthio)decyl glucosinolate	NA	NA
7	C00007845	NA	C17H33NO9S3	9-Methylthiononyl glucosinolate	NA	NA
8	C00001463	C08403	C12H21NO9S2	Glucobrassicanapin;4-Pentenyl glucosinolate	NA	NA
8	C00001471	NA	C12H23NO11S3	Glucoerysolin;4-(Methylsulfonyl)butyl glucosinolate	NA	NA
8	C00001473	C08412	C11H21NO9S3	Glucoiberverin;3-(Methylthio)propyl glucosinolate	map00966, map01110, map01210	Glucosinolate biosynthesis; Biosynthesis of secondary metabolites; 2-Oxocarboxylic acid metabolism
8	C00007340	NA	C10H19NO10S2	3-Hydroxypropyl glucosinolate	NA	NA
8	C00007342	NA	C11H21NO10S2	4-Hydroxybutylglucosinolate	NA	NA
8	C00007344	C08409	C12H23NO9S3	Glucoerucin;4-Methylthiobutyl glucosinolate	map00966, map01110, map01210	Glucosinolate biosynthesis; Biosynthesis of secondary metabolites; 2-Oxocarboxylic acid metabolism
8	C00007545	C08419	C12H23NO10S3	Glucoraphanin;4-Methylsulphinylbutyl glucosinolate	NA	NA
8	C00007796	NA	C11H21NO9S2	n-Butyl glucosinolate	NA	NA
8	C00007801	NA	C13H23NO9S2	5-Hexenyl glucosinolate	NA	NA
8	C00007853	NA	C12H23NO9S2	n-Pentyl glucosinolate	NA	NA
9	C00000747	NA	C4H9NO2S	L-S-methylcysteine;S-Methyl cysteine	NA	NA
9	C00001245	C08371	C2H6S2	Dimethyl disulfide	NA	NA
9	C00001246	C08372	C2H6S3	Dimethyl trisulfide	NA	NA
9	C00001257	C08383	C4H8S2	Methyl allyl disulfide	NA	NA
9	C00001258	C00409	CH4S	Methyl mercaptan	map00270, map00920	Cysteine and methionine metabolism; Sulfur metabolism
9	C00001266	C08389	C3H6OS	Propanethial S-oxide	NA	NA
9	C00001351	C00097	C3H7NO2S	L-Cysteine	map00260, map00270, map00430, map00460, map00480, map00730, map00770, map00920, map00970, map01060, map01110, map01200, map01230, map04122	Glycine, serine and threonine metabolism; Cysteine and methionine metabolism; Taurine and hypotaurine metabolism; Cyanoamino acid metabolism; Glutathione metabolism; Thiamine metabolism; Pantothenate and CoA biosynthesis; Sulfur metabolism; Aminoacyl-tRNA biosynthesis; Biosynthesis of plant secondary metabolites; Biosynthesis of secondary metabolites; Carbon metabolism; Biosynthesis of amino acid…
9	C00007266	C00283	H2S	Hydrogen sulfide	map00270, map00920, map01200	Cysteine and methionine metabolism; Sulfur metabolism; Carbon metabolism
9	C00007323	C00793	C3H7NO2S	D-Cysteine	map00270	Cysteine and methionine metabolism
10	C00038641	NA	C40H56O24S	Breynin B	NA	NA
10	C00038642	NA	C40H56O23S	Breynin D;(-)-Breynin D	NA	NA
10	C00038643	NA	C46H66O27S	Breynin G;(-)-Breynin G	NA	NA
10	C00039114	NA	C40H56O24S	Epibreynin B	NA	NA
10	C00039115	NA	C40H56O23S	Epibreynin D;(-)-Epibreynin D	NA	NA
10	C00039116	NA	C34H46O19S	Epibreynin E;(+)-Epibreynin E	NA	NA
10	C00039117	NA	C39H54O23S	Epibreynin F;(-)-Epibreynin F	NA	NA
10	C00039118	NA	C46H66O27S	Epibreynin G;(-)-Epibreynin G	NA	NA
10	C00039119	NA	C47H68O28S	Epibreynin H;(-)-Epibreynin H	NA	NA
11	C00001468	NA	C11H21NO9S2	Glucocochlearin;1-Methylpropyl glucosinolate;Glucojiabutin;sec-Butyl glucosinolate	NA	NA
11	C00001477	C08416	C12H21NO10S2	Gluconapoleiferin;2-Hydroxy-4-pentenyl glucosinolate	NA	NA
11	C00001479	C08418	C10H19NO9S2	Glucoputranjivin;1-Methylethyl glucosinolate;isopropyl glucosinolate	map00966, map01110, map01210	Glucosinolate biosynthesis; Biosynthesis of secondary metabolites; 2-Oxocarboxylic acid metabolism
11	C00001486	C08425	C11H19NO10S2	Progoitrin;2(R)-2-Hydroxy 3-butenyl glucosinolate	NA	NA
11	C00007817	NA	C10H19NO10S2	2-Hydroxypropyl glucosinolate	NA	NA
11	C00007824	NA	C12H23NO9S2	2-Methylbutyl glucosinolate	NA	NA
11	C00007826	NA	C10H19NO10S2	1-Methyl-2-hydroxyetyl glucosinolate;Glucosisymbrin	NA	NA
11	C00007830	NA	C11H21NO9S2	2-Methylpropyl glucosinolate;Isobutyl glucosinolate	NA	NA
11	C00007864	NA	C11H19NO10S2	Epiprogoitrin;2(S)-2-Hydroxy-3-butenyl glucosinolate	NA	NA
12	C00004328	NA	C15H10O9S	Luteolin 7-sulfate	NA	NA
12	C00004329	NA	C15H10O9S	Luteolin 3'-sulfate	NA	NA
12	C00004331	NA	C15H10O12S2	Luteolin 7,3'-disulfate	NA	NA
12	C00004356	NA	C16H12O9S	Luteolin 3'-methyl ether 7-sulfate	NA	NA
12	C00004366	NA	C16H12O9S	Luteolin 4'-methyl ether 7-sulfate	NA	NA
12	C00004367	NA	C16H12O9S	Luteolin 4'-methyl ether 3'-sulfate	NA	NA
12	C00004368	NA	C16H12O12S2	Luteolin 4'-methyl ether 7,3'-disulfate	NA	NA
12	C00004957	NA	C15H10O10S	Quercetin 7-O-sulfate	NA	NA
12	C00004969	NA	C16H12O10S	Isorhamnetin 7-O-sulfate	NA	NA
13	C00004427	NA	C21H20O15S	8-Hydroxyluteolin 8-glucoside-3'-sulfate	NA	NA
13	C00004435	NA	C22H21O15S	8-Hydroxyluteolin 4'-methyl ether 8-glucoside-3'-sulfate	NA	NA
13	C00004498	NA	C21H18O15S	8-Hydroxyapigenin 8-(2''-sulfatoglucuronide)	NA	NA
13	C00004500	NA	C22H20O15S	Isoscutellarein 4'-methyl ether 8-(2''-sulfatoglucuronide);5,7-Dihydroxy-2-(4-methoxyphenyl)-4-oxo-4H-1-benzopyran-8-yl beta-D-glucopyranosiduronic acid 2-(hydrogen sulfate)	NA	NA
13	C00006075	NA	C21H20O16S	Gossypetin 8-glucoside-3-sulfate	NA	NA
13	C00006076	NA	C21H18O17S	Gossypetin 8-glucuronide-3-sulfate	NA	NA
13	C00006084	NA	C21H20O14S	Orientin 7-O-sulfate	NA	NA
13	C00013898	NA	C21H20O15S	Quercetin 3-glucoside-3'-sulfate;3-(beta-D-Glucopyranosyloxy)-5,7-dihydroxy-2-[4-hydroxy-3-(sulfooxy)phenyl]-4H-1-benzopyran-4-one	NA	NA
13	C00045108	NA	C21H18O16S	Theograndin II;(+)-Theograndin II	NA	NA
14	C00006065	NA	C21H18O15S	Kaempferol 3-glucuronide-7-sulfate	NA	NA
14	C00006069	NA	C21H18O16S	Quercetin 3-glucuronide-7-sulfate	NA	NA
14	C00006070	NA	C21H18O16S	Quercetin 3-glucuronide-3'-sulfate	NA	NA
14	C00006071	NA	C22H20O22S3	Rhamnetin 3'-glucuronide-3,5,4'-trisulfate	NA	NA
14	C00006072	NA	C22H20O16S	Isorhamnetin 3-glucuronide-7-sulfate	NA	NA
14	C00006073	NA	C22H22O15S	Tamarixetin 3-glucoside-7-sulfate;Quercetin 4'-methyl ether 3-glucoside-7-sulfate;3-(beta-D-Glucopyranosyloxy)-5-hydroxy-2-(3-hydroxy-4-methoxyphenyl)-7-(sulfooxy)-4H-1-benzopyran-4-one	NA	NA
14	C00006074	NA	C22H22O16S	Patuletin 3-glucoside-7-sulfate	NA	NA
14	C00011343	NA	C29H35O20S	Malvidin 3-glucoside-5-(2''-sulfatoglucoside)	NA	NA
14	C00013898	NA	C21H20O15S	Quercetin 3-glucoside-3'-sulfate;3-(beta-D-Glucopyranosyloxy)-5,7-dihydroxy-2-[4-hydroxy-3-(sulfooxy)phenyl]-4H-1-benzopyran-4-one	NA	NA
15	C00004253	NA	C22H22O14S	Isoscutellarein 4'-methyl ether 8-(2''-sulfatoglucoside)	NA	NA
15	C00004498	NA	C21H18O15S	8-Hydroxyapigenin 8-(2''-sulfatoglucuronide)	NA	NA
15	C00004500	NA	C22H20O15S	Isoscutellarein 4'-methyl ether 8-(2''-sulfatoglucuronide);5,7-Dihydroxy-2-(4-methoxyphenyl)-4-oxo-4H-1-benzopyran-8-yl beta-D-glucopyranosiduronic acid 2-(hydrogen sulfate)	NA	NA
15	C00006084	NA	C21H20O14S	Orientin 7-O-sulfate	NA	NA
15	C00006087	NA	C21H20O13S	Vitexin 7-O-sulfate	NA	NA
15	C00013644	NA	C21H18O18S2	8-Hydroxyapigenin 8-(2'',4''-disulfatoglucuronide);5,7-Dihydroxy-2-(4-hydroxyphenyl)-4-oxo-4H-1-benzopyran-8-yl beta-D-Glucopyranosiduronic acid 2,4-bis(hydrogen sulfate)	NA	NA
15	C00013648	NA	C22H20O18S2	Isoscutellarein 4'-methyl ether 8-(2'',4''-disulfatoglucuronide);5,7-Dihydroxy-2-(4-methoxyphenyl)-4-oxo-4H-1-benzopyran-8-yl beta-D-glucopyranosiduronic acid 2,4-bis(hydrogen sulfate)	NA	NA
15	C00045107	NA	C21H18O15S	Theograndin I;(+)-Theograndin I	NA	NA
15	C00045108	NA	C21H18O16S	Theograndin II;(+)-Theograndin II	NA	NA
16	C00007352	NA	C15H29NO10S3	7-(Methylsulfinyl)heptyl glucosinolate;Glucoibarin	NA	NA
16	C00007353	NA	C15H29NO9S3	7-Methylthioheptyl glucosinolate	NA	NA
16	C00007355	NA	C16H31NO10S3	8-Methylsulfinyloctyl glucosinolate;Glucohirsutin	NA	NA
16	C00007356	NA	C16H31NO9S3	8-Methylthio-octyl glucosinolate	NA	NA
16	C00007833	NA	C16H29NO11S3	8-Methylsulfinyl-3-oxooctyl glucosinolate	NA	NA
16	C00007839	NA	C16H31NO11S3	8-(Methylsulfonyl)octyl glucosinolate	NA	NA
16	C00007847	NA	C16H29NO10S3	8-Methylthio-3-oxooctyl glucosinolate	NA	NA
17	C00007345	C08400	C13H25NO10S3	5-Methylsulfinylpentyl glucosinolate;Glucoalyssin	NA	NA
17	C00007593	C08401	C13H25NO9S3	5-Methylthiopentylglucosinolate;Glucoberteroin	map00966, map01110, map01210	Glucosinolate biosynthesis; Biosynthesis of secondary metabolites; 2-Oxocarboxylic acid metabolism
17	C00007624	NA	C13H25NO6S2	5-Methylthiopentyldesulfoglucosinolate	NA	NA
17	C00007800	NA	C14H25NO9S2	6-Heptenyl glucosinolate	NA	NA
17	C00007802	NA	C13H25NO9S2	n-Hexyl glucosinolate	NA	NA
17	C00007840	NA	C13H25NO11S3	5-(Methylsufinyl)pentyl glucosinolate	NA	NA
17	C00007849	NA	C14H25NO10S2	5-Oxoheptyl glucosinolate;Gluconorcappasalin	NA	NA
18	C00001487	C08426	C14H19NO10S2	Sinalbin	map00966, map01110, map01210	Glucosinolate biosynthesis; Biosynthesis of secondary metabolites; 2-Oxocarboxylic acid metabolism
18	C00007803	NA	C14H19NO10S2	2-Hydroxybenzyl glucosinolate	NA	NA
18	C00007805	NA	C14H19NO10S2	4-Hydroxybenzyl glucosinolate;Glucosinalbate	NA	NA
18	C00007818	NA	C15H21NO10S2	2-Methoxybenzyl glucosinolate	NA	NA
18	C00007820	NA	C15H21NO10S2	4-Methoxybenzyl glucosinolate;Glucoaubrietin	NA	NA
18	C00007859	NA	C20H29NO14S2	2-(alpha-L-Rhamnopyranosyloxy)benzyl glucosinolate	NA	NA
18	C00007860	NA	C20H29NO14S2	4-(alpha-L-Rhamnopyranosyloxy)benzyl glucosinolate	NA	NA
19	C00004945	NA	C15H10O9S	Kaempferol 3-O-sulfate;Kaempferol-3-sulfate	NA	NA
19	C00004946	NA	C15H10O9S	Kaempferol 7-O-sulfate	NA	NA
19	C00004947	NA	C15H10O12S2	Kaempferol 3,7-di-O-sulfate	NA	NA
19	C00004948	NA	C15H10O15S3	Kaempferol 3,7,4'-tri-O-sulfate	NA	NA
19	C00004949	NA	C16H12O9S	Rhamnocitrin 3-O-sulfate	NA	NA
19	C00004951	NA	C17H14O9S	Kaempferol 7,4'-dimethyl ether 3-O-sulfate	NA	NA
19	C00004954	NA	C17H14O10S	Eupalitin 3-O-sulfate	NA	NA
20	C00000125	C05837	C16H20N2O9S2	Glucobrassicin;Glucobrassicine;3-Indolylmethylglucosinolate	map00966, map01110, map01210, map00380	Glucosinolate biosynthesis; Biosynthesis of secondary metabolites; 2-Oxocarboxylic acid metabolism; Tryptophan metabolism
20	C00000126	C08424	C17H22N2O10S2	Neoglucobrassicin;1-Methoxy-3-indolylmethylglucosinolate	NA	NA
20	C00000129	NA	C18H22N2O10S2	1-Acetylglucobrassicin;1-Acetyl-3-indolylmethyl glucosinolate	NA	NA
20	C00001489	C08428	C16H20N2O12S3	(N-Sulfoindol-3-yl)methylglucosinolate	NA	NA
20	C00007398	C16517	C16H20N2O6S	3-Indolylmethyldesulfoglucosinolate	map00966, map01110, map01210, map00380	Glucosinolate biosynthesis; Biosynthesis of secondary metabolites; 2-Oxocarboxylic acid metabolism; Tryptophan metabolism
20	C00007861	NA	C16H20N2O13S3	1-Sulfo-indol-3-ylmethyl glucosinolate;Glucobrassicin-1-sulfate	NA	NA
21	C00000304	C01892	C4H6O2S2	Asparagusic acid	NA	NA
21	C00000305	C04371	C4H8O2S2	Dihydroasparagusic acid	NA	NA
21	C00007668	NA	C4H5NS	3,4-Epithiobutyl nitrile	NA	NA
21	C00048339	NA	C3H6O2S2	Brugierol	NA	NA
21	C00048433	NA	C3H6O2S2	Isobrugierol	NA	NA
22	C00027043	NA	C55H73N9O10S2	Cyclolinopeptide F	NA	NA
22	C00027044	NA	C56H75N9O10S2	Cyclolinopeptide G	NA	NA
22	C00027046	NA	C56H75N9O9S2	Cyclolinopeptide H	NA	NA
22	C00027048	NA	C55H73N9O9S2	Cyclolinopeptide I	NA	NA
22	C00036986	NA	C57H77N9O9S	Cyclolinopeptide D;(-)-Cyclolinopeptide D	NA	NA
23	C00001546	C08506	C12H14N2OS2	Methoxybrassinin;1-Methoxybrassinin	NA	NA
23	C00007397	C16516	C10H10N2OS	3-Indolylmethylthiohydroximate	map00966, map01110, map01210, map00380	Glucosinolate biosynthesis; Biosynthesis of secondary metabolites; 2-Oxocarboxylic acid metabolism; Tryptophan metabolism
23	C00027106	NA	C11H12N2S2	Brassinin	NA	NA
23	C00034922	NA	C12H14N2O2S	1-Methoxybrassitin	NA	NA
23	C00036838	NA	C11H12N2OS	Brassitin	NA	NA
24	C00026994	NA	C10H8N2OS	Sinalexin	NA	NA
24	C00027107	C11048	C10H9NOS	Brassicanal A	NA	NA
24	C00027108	NA	C9H6N2S	Brassilexin	NA	NA
24	C00034933	NA	C10H9NO3S	Brassicanal C;(-)-Brassicanal C	NA	NA
24	C00036837	NA	C12H11NO2S	Brassicanal B	NA	NA
25	C00007348	NA	C14H27NO10S3	6-Methylsulfinylhexyl glucosinolate;Glucohesperin	NA	NA
25	C00007352	NA	C15H29NO10S3	7-(Methylsulfinyl)heptyl glucosinolate;Glucoibarin	NA	NA
25	C00007353	NA	C15H29NO9S3	7-Methylthioheptyl glucosinolate	NA	NA
25	C00007837	NA	C14H27NO11S3	6-(Methylsulfonyl)hexyl glucosinolate	NA	NA
25	C00007844	NA	C14H27NO9S3	6-(Methylthio)hexyl glucosinolate;Glucolesquerellin	NA	NA
26	C00007809	NA	C14H27NO11S3	3-Hydroxy-6-(methylsulfinyl)hexyl glucosinolate	NA	NA
26	C00007811	NA	C14H27NO12S3	3-Hydroxy-6-(methylsufonyl)hexyl glucosinolate	NA	NA
26	C00007813	NA	C14H27NO10S3	3-Hydroxy-6-(methylthio)hexyl glucosinolate	NA	NA
26	C00007814	NA	C13H25NO10S3	3-Hydroxy-5-(methylthio)pentyl glucosinolate	NA	NA
26	C00007846	NA	C14H25NO10S3	6-Methylthio-3-oxohexyl glucosinolate	NA	NA
27	C00007264	C00406	C31H44N7O19P3S	Feruloyl-CoA	map00073, map00330, map00360, map00940, map00941, map00945, map01061, map01110	Cutin, suberine and wax biosynthesis; Arginine and proline metabolism; Phenylalanine metabolism; Phenylpropanoid biosynthesis; Flavonoid biosynthesis; Stilbenoid, diarylheptanoid and gingerol biosynthesis; Biosynthesis of phenylpropanoids; Biosynthesis of secondary metabolites
27	C00007280	C00223	C30H42N7O18P3S	4-Coumaroyl-CoA;p-Coumaroyl-CoA	map00130, map00330, map00360, map00940, map00941, map00945, map01061, map01110	Ubiquinone and other terpenoid-quinone biosynthesis; Arginine and proline metabolism; Phenylalanine metabolism; Phenylpropanoid biosynthesis; Flavonoid biosynthesis; Stilbenoid, diarylheptanoid and gingerol biosynthesis; Biosynthesis of phenylpropanoids; Biosynthesis of secondary metabolites
27	C00007281	C00323	C30H42N7O19P3S	Caffeoyl-CoA	map00360, map00940, map00941, map00945, map01061, map01063, map01110	Phenylalanine metabolism; Phenylpropanoid biosynthesis; Flavonoid biosynthesis; Stilbenoid, diarylheptanoid and gingerol biosynthesis; Biosynthesis of phenylpropanoids; Biosynthesis of alkaloids derived from shikimate pathway; Biosynthesis of secondary metabolites
27	C00007283	C00411	C32H46N7O20P3S	Sinapoyl-CoA	map00940,map01061,map01110	Phenylpropanoid biosynthesis; Biosynthesis of phenylpropanoids; Biosynthesis of secondary metabolites
27	C00007361	C12203	C31H44N7O20P3S	5-Hydroxyferuloyl-CoA	map00940,map01061,map01110	Phenylpropanoid biosynthesis; Biosynthesis of phenylpropanoids; Biosynthesis of secondary metabolites
28	C00001469	C08408	C11H21NO10S2	Glucoconringiin;2-Hydroxy-2-methylpropyl glucosinolate	NA	NA
28	C00001479	C08418	C10H19NO9S2	Glucoputranjivin;1-Methylethyl glucosinolate;isopropyl glucosinolate	map00966, map01110, map01210	Glucosinolate biosynthesis; Biosynthesis of secondary metabolites; 2-Oxocarboxylic acid metabolism
28	C00007806	NA	C11H21NO10S2	3-Hydroxybutyl glucosinolate	NA	NA
28	C00007823	NA	C12H23NO9S2	1-Methylbutyl glucosinolate	NA	NA
28	C00007826	NA	C10H19NO10S2	1-Methyl-2-hydroxyetyl glucosinolate;Glucosisymbrin	NA	NA
29	C00000138	NA	C10H19NOS2	(R)-8-Methylsulfinyloctyl isothiocyanate	NA	NA
29	C00007649	C17233	C11H23NO2S	Hexahomomethionine	map00966,map01210	Glucosinolate biosynthesis; 2-Oxocarboxylic acid metabolism
29	C00007651	C17232	C11H20O3S	2-Oxo-10-methylthiodecaonoic acid;10Methylthio-2-decanoic acid	map00966, map01110, map01210	Glucosinolate biosynthesis; Biosynthesis of secondary metabolites; 2-Oxocarboxylic acid metabolism
29	C00007677	C17253	C10H21NOS	9-Methylthiononanaldoxime	map00966,map01210	Glucosinolate biosynthesis; 2-Oxocarboxylic acid metabolism
30	C00000137	NA	C9H17NOS2	(R)-7-Methylsulfinyl heptyl isothiocyanate	NA	NA
30	C00007652	C17229	C10H21NO2S	Pentahomomethionine	map00966,map01210	Glucosinolate biosynthesis; 2-Oxocarboxylic acid metabolism
30	C00007654	C17228	C10H18O3S	2-Oxo-9-methylthiononanoic acid;9-Methylthio-2-nonanoic acid	map00966, map01110, map01210	Glucosinolate biosynthesis; Biosynthesis of secondary metabolites; 2-Oxocarboxylic acid metabolism
30	C00007676	C17251	C9H19NOS	8-Methylthiooctanaldoxime	map00966,map01210	Glucosinolate biosynthesis; 2-Oxocarboxylic acid metabolism
31	C00033961	NA	C17H21NO3S	Isotenucaulin A	NA	NA
31	C00034227	NA	C17H22N2O2S	Secopyrrolotenin	NA	NA
31	C00034307	NA	C17H21NO3S	Tenucaulin A	NA	NA
31	C00034308	NA	C17H21NO3S	Tenucaulin B	NA	NA
32	C00003094	C09795	C18H22O11S	Paederoside	NA	NA
32	C00010644	NA	C18H24O12S	Paederosidic acid	NA	NA
32	C00032106	NA	C19H26O12S	Paederosidic acid methyl ester	NA	NA
32	C00045189	NA	C18H24O12S	6-epi-Paederosidic acid;(-)-6-epi-Paederosidic acid	NA	NA
33	C00007594	C17217	C7H15NO2S	Dihomomethionine	map00966, map01210	Glucosinolate biosynthesis; 2-Oxocarboxylic acid metabolism
33	C00007648	C17216	C7H12O3S	2-Oxo-6-methylthiohexanoic acid;6-Methylthio-2-oxohexanoic acid	map00966, map01110, map01210	Glucosinolate biosynthesis; Biosynthesis of secondary metabolites; 2-Oxocarboxylic acid metabolism
33	C00007667	NA	C6H11NOS	5-Methylsufinylpentyl nitrile	NA	NA
33	C00033619	NA	C8H15NO2S	Aglatenol	NA	NA
34	C00007672	C03719	C8H9NOS	Phenylacetothiohydroximate	map00966, map01110, map01210	Glucosinolate biosynthesis; Biosynthesis of secondary metabolites; 2-Oxocarboxylic acid metabolism
34	C00007675	C03098	C8H7NS	Isothiocyanate	NA	NA
34	C00032761	C03098	C8H7NS	Benzyl isothiocyanate;Phenylmethyl isothiocyanate	NA	NA
34	C00037504	NA	C8H10O2S2	(methylthio-methyl)sulfone	NA	NA
35	C00004952	NA	C16H12O10S	6-Hydroxykaempferol 3-methyl ether 7-O-sulfate	NA	NA
35	C00010272	NA	C16H12O9S	Hispidulin 7-sulfate	NA	NA
35	C00010273	NA	C16H12O9S	Hispidulin 4'-sulfate	NA	NA
35	C00010274	NA	C16H12O12S2	Hispidulin 7,4'-disulfate	NA	NA
36	C00004952	NA	C16H12O10S	6-Hydroxykaempferol 3-methyl ether 7-O-sulfate	NA	NA
36	C00004953	NA	C16H12O10S	6-Methoxykaempferol 3-O-sulfate	NA	NA
36	C00004954	NA	C17H14O10S	Eupalitin 3-O-sulfate	NA	NA
36	C00006067	NA	C17H14O10S	6-Hydroxykaempferol 7,4'-dimethyl ether 3-sulfate	NA	NA
37	C00000129	NA	C18H22N2O10S2	1-Acetylglucobrassicin;1-Acetyl-3-indolylmethyl glucosinolate	NA	NA
37	C00000130	NA	C16H20N2O10S2	5-Hydroxyglucobrassicin;5-Hydroxy-3-indolylmethylglucosinolate	NA	NA
37	C00000131	NA	C17H22N2O10S2	5-Methoxyglucobrassicin;5-Methyoxy-3-indolylmethylglucosinolate	NA	NA
38	C00000302	NA	C4H6O3S2	Asparagusic acid syn-S-oxide	NA	NA
38	C00000307	NA	C4H6O3S2	Asparagusic acid anti-S-oxide	NA	NA
38	C00001336	C08265	C6H11NO3S	Alliin	NA	NA
39	C00001267	C08390	C3H8S	Propane-1-thiol	NA	NA
39	C00001365	C00155	C4H9NO2S	L-Homocysteine	map00270,map00920,map01110,map01230	Cysteine and methionine metabolism; Sulfur metabolism; Biosynthesis of secondary metabolites; Biosynthesis of amino acids
39	C00001379	C00073	C5H11NO2S	L-Methionine;Methionine	map00270, map00966, map00970, map01060, map01070, map01110, map01210, map01230	Cysteine and methionine metabolism; Glucosinolate biosynthesis; Aminoacyl-tRNA biosynthesis; Biosynthesis of plant secondary metabolites; Biosynthesis of plant hormones; Biosynthesis of secondary metabolites; 2-Oxocarboxylic acid metabolism; Biosynthesis of amino acids
40	C00007399	C17246	C8H17NOS	6-Methylthiohexanaldoxime	map00966, map01210	Glucosinolate biosynthesis; 2-Oxocarboxylic acid metabolism
40	C00007641	NA	C9H19NO2S	Tetrahomomethionine	NA	NA
40	C00007643	C17224	C9H16O3S	2-Oxo-8-methylthiooctanoic acid;8-Methylthio-2-octanoic acid	map00966, map01110, map01210	Glucosinolate biosynthesis; Biosynthesis of secondary metabolites; 2-Oxocarboxylic acid metabolism
41	C00001475	C08414	C15H21NO10S2	Glucolimnanthin	NA	NA
41	C00007804	NA	C14H19NO10S2	3-Hydorxybenzyl glucosinolate;Glucolepigramin	NA	NA
41	C00007819	NA	C15H21NO10S2	3-Methoxybenzyl glucosinolate;Glucolimnathin	NA	NA
42	C00026991	NA	C21H26N2O12S2	(R)-Glucoisatisin;Glucoisatisin	NA	NA
42	C00026992	NA	C21H26N2O12S2	(S)-Epiglucoisatisin;Epiglucoisatisin	NA	NA
42	C00026993	NA	C21H26N2O13S2	(S)-3'-Hydroxyepiglucoisatisin;3'-Hydroxyepiglucoisatisin	NA	NA
43	C00037817	NA	C21H26O8S	Shogasulfonic acid A	NA	NA
43	C00037818	NA	C20H24O8S	Shogasulfonic acid B;(-)-Shogasulfonic acid B	NA	NA
43	C00037819	NA	C19H22O8S	Shogasulfonic acid C;(-)-Shogasulfonic acid C	NA	NA
44	C00033745	NA	C11H10N2S2	Cyclobrassinin	NA	NA
44	C00037823	NA	C12H12N2O2S2	Sinalbin A	NA	NA
44	C00037824	NA	C12H12N2OS2	Sinalbin B	NA	NA
45	C00034183	NA	C17H20N2O2S	Pyrrolotenin;(-)-Pyrrolotenin	NA	NA
45	C00041324	NA	C17H20N2O2S	Aglamide A	NA	NA
45	C00041325	NA	C17H20N2O3S	Aglamide B	NA	NA
46	C00007257	C00882	C21H35N7O13P2S	3'-Dephospho-CoA	map00770	Pantothenate and CoA biosynthesis
46	C00007258	C00010	C21H36N7O16P3S	D-Coenzyme A;Coenzyme ASH	map00071, map00770	Fatty acid degradation;Pantothenate and CoA biosynthesis
46	C00007259	C00024	C23H38N7O17P3S	Acetyl-CoA	map00010, map00020, map00061, map00062, map00071, map00072, map00280, map00290, map00300, map00310, map00360, map00380, map00410, map00430, map00480, map00562, map00620, map00630, map00640, map00650, map00900, map01060, map01061, map01062, map01063, map01064, map01065, map01066, map01070, map01110, map01200, map01212, map00010, map00020, map00061, map00062, map00071, map00072, map00280, map00290,…	Glycolysis / Gluconeogenesis; Citrate cycle (TCA cycle); Fatty acid biosynthesis; Fatty acid elongation; Fatty acid degradation; Synthesis and degradation of ketone bodies; Valine, leucine and isoleucine degradation; Valine, leucine and isoleucine biosynthesis; Lysine biosynthesis; Lysine degradation; Phenylalanine metabolism; Tryptophan metabolism; beta-Alanine metabolism; Taurine and hypotaurin…
47	C00007260	C00083	C24H38N7O19P3S	Malonyl CoA	map00061, map00062, map00360, map00410, map00620, map00640, map00999, map01060, map01066, map01070, map01110, map01200, map01212	Fatty acid biosynthesis; Fatty acid elongation; Phenylalanine metabolism; beta-Alanine metabolism; Pyruvate metabolism; Propanoate metabolism; Biosynthesis of secondary metabolites - unclassified; Biosynthesis of plant secondary metabolites; Biosynthesis of alkaloids derived from terpenoid and polyketide; Biosynthesis of plant hormones; Biosynthesis of secondary metabolites; Carbon metabolism; Fa…
47	C00007269	C00332	C25H40N7O18P3S	Acetoacetyl-CoA	map00071, map00072, map00280, map00310, map00380, map00620, map00630, map00640, map00650, map00900, map01110, map01200, map01212	Fatty acid degradation; Synthesis and degradation of ketone bodies; Valine, leucine and isoleucine degradation; Lysine degradation; Tryptophan metabolism; Pyruvate metabolism; Glyoxylate and dicarboxylate metabolism; Propanoate metabolism; Butanoate metabolism; Terpenoid backbone biosynthesis; Biosynthesis of secondary metabolites; Carbon metabolism; Fatty acid metabolism
48	C00038847	NA	C23H34O8S	Coroglaucigenin 3-O-sulfate;(+)-Coroglaucigenin 3-O-sulfate	NA	NA
48	C00038848	NA	C23H32O8S	Corotoxigenin 3-O-sulfate;(+)-Corotoxigenin 3-O-sulfate	NA	NA
48	C00040609	NA	C23H34O7S	Uzarigenin 3-O-sulfate;(+)-Uzarigenin 3-O-sulfate	NA	NA
49	C00007810	NA	C13H25NO11S3	3-Hydroxy-5-(methylsulfinyl)pentyl glucosinolate	NA	NA
49	C00007812	NA	C13H25NO12S3	3-Hydroxy-5-(methylsulfonyl)pentyl glucosinolate	NA	NA
49	C00007814	NA	C13H25NO10S3	3-Hydroxy-5-(methylthio)pentyl glucosinolate	NA	NA
50	C00033360	NA	C34H42O21S	Saprosmoside H;(-)-Saprosmoside H	NA	NA
50	C00045396	NA	C34H44O22S	Saprosmoside B;(-)-Saprosmoside B	NA	NA
50	C00045399	NA	C36H44O22S2	Saprosmoside E;(-)-Saprosmoside E	NA	NA
51	C00007358	NA	C17H23NO11S2	Glucomalcomiin;3-Benzoyloxypropyl glucosinolate	NA	NA
51	C00007855	NA	C17H25NO9S2	4-Phenylbutyl glucosinolate	NA	NA
51	C00007856	NA	C16H23NO9S2	3-Phenylpropyl glucosinolate	NA	NA
52	C00013807	NA	C20H18O13S	Kaempferol 3-sulfate-7-alpha-arabinopyranoside;7-(alpha-L-Arabinopyranosyloxy)-3,5-dihydroxy-2-(4-hydroxyphenyl)-4H-1-benzopyran-4-one 3-(hydrogen sulfate)	NA	NA
52	C00013896	NA	C20H18O14S	Quercetin 3-sulfate-7-alpha-arabinopyranoside; 3-(Hydrogen sulfate)-7-(alpha-L-arabinopyranosyloxy)-2-(3,4-dihydroxyphenyl)-3,5-dihydroxy-4H-1-benzopyran-4-one	NA	NA
53	C00001467	C08406	C12H23NO10S2	Glucocleomin;2-Hydroxy-2-methylbutyl glucosinolate	NA	NA
53	C00001477	C08416	C12H21NO10S2	Gluconapoleiferin;2-Hydroxy-4-pentenyl glucosinolate	NA	NA
54	C00045397	NA	C34H42O21S	Saprosmoside C;(-)-Saprosmoside C	NA	NA
54	C00045398	NA	C36H44O22S2	Saprosmoside D;(-)-Saprosmoside D	NA	NA
55	C00007346	C02153	C14H19NO9S2	Benzylglucosinolate;Glucotropaeolin;Tropaeolin	map00966, map01110, map01210	Glucosinolate biosynthesis; Biosynthesis of secondary metabolites; 2-Oxocarboxylic acid metabolism
55	C00007673	NA	C14H19NO6S	Desulfobenzylglucosinolate	NA	NA
56	C00006084	NA	C21H20O14S	Orientin 7-O-sulfate	NA	NA
56	C00006086	NA	C21H20O14S	Isoorientin 7-O-sulfate	NA	NA
57	C00004945	NA	C15H10O9S	Kaempferol 3-O-sulfate;Kaempferol-3-sulfate	NA	NA
57	C00004953	NA	C16H12O10S	6-Methoxykaempferol 3-O-sulfate	NA	NA
58	C00007825	NA	C12H23NO9S2	3-Methylbutyl glucosinolate	NA	NA
58	C00007830	NA	C11H21NO9S2	2-Methylpropyl glucosinolate;Isobutyl glucosinolate	NA	NA
59	C00007793	NA	C18H25NO11S2	2-Benzoyloxy-1-ethylethyl glucosinolate;Glucobenzsisaustricin	NA	NA
59	C00007795	NA	C17H23NO11S2	2-Benzoyloxy-1-methylethyl glucosinolate;Glucobenzosisymbrin	NA	NA
60	C00044125	NA	C10H19O8S	Clinacoside A;(-)-Clinacoside A	NA	NA
60	C00044126	NA	C10H18O7S	Clinacoside B;(-)-Clinacoside B	NA	NA
61	C00007814	NA	C13H25NO10S3	3-Hydroxy-5-(methylthio)pentyl glucosinolate	NA	NA
61	C00007827	NA	C13H25NO9S2	3-Methylpentyl glucosinolate	NA	NA
62	C00000127	C08422	C16H20N2O10S2	4-Hydroxyglucobrassicin;4-Hydroxy-3-indolylmethylglucosinolate	NA	NA
62	C00000128	C08423	C17H22N2O10S2	4-Methoxyglucobrassicin;4-Methoxy-3-indolylmethylglucosinolate	NA	NA
63	C00001242	C07600	C6H10OS2	Allicin	NA	NA
63	C00001243	C08369	C6H10S2	Diallyl disulfide	NA	NA
64	C00007230	C00021	C14H20N6O5S	S-Adenosyl-L-homocysteine	map00270, map01230	Cysteine and methionine metabolism; Biosynthesis of amino acids
64	C00007347	C00019	C15H22N6O5S	S-Adenosyl-L-methionine	map00261, map00270, map00330, map00908, map01060, map01070, map01110, map01230, map04122	Monobactam biosynthesis; Cysteine and methionine metabolism; Arginine and proline metabolism; Zeatin biosynthesis; Biosynthesis of plant secondary metabolites; Biosynthesis of plant hormones; Biosynthesis of secondary metabolites; Biosynthesis of amino acids; Sulfur relay system
65	C00007474	C01180	C5H8O3S	2-Oxo-4-(methylthio)butanoic acid;4-(Methylthio)-2-oxobutanoic acid	map00270, map00966, map01060, map01110, map01210	Cysteine and methionine metabolism; Glucosinolate biosynthesis; Biosynthesis of plant secondary metabolites; Biosynthesis of secondary metabolites; 2-Oxocarboxylic acid metabolism
65	C00007610	C04294	C6H9NOS	4-Metyl-5-(beta-hydroxyethyl)thiazole;4-methyl-5-(2hydroxyethyl)thiazole	map00730	Thiamine metabolism
66	C00017010	NA	C19H26O3S	Petasol ester B;S-Petasin;Petasyl (Z)-3-(methylthio)acrylate	NA	NA
66	C00017012	NA	C19H26O3S	Neo-S-petasin	NA	NA
67	C00017402	NA	C19H26O4S	S-Petasitolide A	NA	NA
67	C00017403	NA	C19H26O4S	S-Petasitolide B	NA	NA
68	C00026890	NA	C13H14N2O2S2	Wasalexin A	NA	NA
68	C00026891	NA	C13H14N2O2S2	Wasalexin B	NA	NA
69	C00032264	NA	C15H20O5S	Sulfocostunolide A	NA	NA
69	C00032265	NA	C15H20O5S	Sulfocostunolide B	NA	NA
70	C00032371	NA	C4H8O2S	trans-3-Methylsulfinyl-2-propenol;(+)-trans-3-Methylsulfinyl-2-propenol	NA	NA
70	C00032372	NA	C4H7NOS	trans-3-Methylthioacrylamide	NA	NA
71	C00026995	NA	C11H10N2OS2	S-(-)-Spirobrassinin;Spirobrassinin	NA	NA
71	C00036440	NA	C12H12N2O2S2	1-Methoxyspirobrassinin;(+)-1-Methoxyspirobrassinin	NA	NA
72	C00033618	NA	C12H19NO3S2	Aglatenin	NA	NA
72	C00038385	NA	C12H20N2O2S2	Aglaidithioduline	NA	NA
73	C00046657	NA	C6H11NO3S2	Cassipoureamide A	NA	NA
73	C00046658	NA	C6H11NO3S3	Cassipoureamide B;(-)-Cassipoureamide B	NA	NA
74	C00047892	NA	C8H16OS3	Foetisulfide A;(-)-Foetisulfide A	NA	NA
74	C00047893	NA	C8H16O2S3	Foetisulfide C;(+)-Foetisulfide C	NA	NA
75	C00036984	NA	C56H83N9O9S	Cyclolinopeptide B;(-)-Cyclolinopeptide B	NA	NA
75	C00036985	NA	C56H83N9O10S	Cyclolinopeptide C	NA	NA
76	C00007797	NA	C14H19NO11S2	3,4-dihydroxybenzyl glucosinolate;Glucomatronalin	NA	NA
76	C00007798	NA	C16H23NO11S2	3,4-dimethoxybenzyl glucosinolate	NA	NA
77	C00007789	NA	C22H31NO15S2	4-(4'-O-Acetyl-alpha-L-rhamnopyranosyloxyl)benzyl glucosinolate	NA	NA
77	C00007860	NA	C20H29NO14S2	4-(alpha-L-Rhamnopyranosyloxy)benzyl glucosinolate	NA	NA
78	C00004455	NA	C15H10O10S	Tricetin 3'-sulfate	NA	NA
78	C00004457	NA	C15H10O13S2	Tricetin 7,3'-disulfate	NA	NA
79	C00004981	NA	C17H14O11S	Eupatolitin 3-O-sulfate	NA	NA
79	C00006067	NA	C17H14O10S	6-Hydroxykaempferol 7,4'-dimethyl ether 3-sulfate	NA	NA
80	C00003094	C09795	C18H22O11S	Paederoside	NA	NA
80	C00036512	NA	C19H26O12S	3,4-Dihydro-3-methoxypaederoside;(-)-3,4-Dihydro-3-methoxypaederoside	NA	NA
81	C00007400	C17245	C7H15NOS	5-Methylthiopentanaldoxime	map00966,map01210	Glucosinolate biosynthesis; 2-Oxocarboxylic acid metabolism
81	C00007645	C17220	C8H14O3S	2-Oxo-7-methylthioheptanoic acid;7-Methylthio-2-heptanoic acid	map00966, map01110, map01210	Glucosinolate biosynthesis; Biosynthesis of secondary metabolites; 2-Oxocarboxylic acid metabolism
82	C00007582	NA	C12H10N2O2S	2-(Indole-3-yl)-4,5-dihydro-1,3-thiazole-4-carboxylic acid	NA	NA
82	C00034053	NA	C13H14N2O2S2	Methoxybrassenin B	NA	NA
83	C00029406	NA	C31H41NO9S	16alpha-Hydroxyuscharin	NA	NA
83	C00032466	NA	C31H41NO8S	Uscharin	NA	NA
84	C00007790	NA	C20H29NO14S2	2-(alpha-L-Arabinopyranosyloxyl)-2-phenylethyl glucosinolate	NA	NA
84	C00007816	NA	C15H21NO10S2	2(R)-Hydroxy-2-phenylethyl glucosinolate;Glucobarbarin	NA	NA
85	C00004952	NA	C16H12O10S	6-Hydroxykaempferol 3-methyl ether 7-O-sulfate	NA	NA
85	C00004977	NA	C16H12O11S	Quercetagetin 3-methyl ether 7-O-sulfate	NA	NA
86	C00000097	NA	C16H23N5O4S	2-Methylthio-N6-(delta2-isopentenyl)adenosine;N6-(D2-Isopentenyl)-2-methylthioadenosine	NA	NA
86	C00000099	NA	C16H23N5O5S	2-Methylthioribosyl-trans-zeatin;trans-Methylthioribosylzeatin;2-Methylthioribosylzeatin	NA	NA
87	C00007263	C00540	C30H42N7O17P3S	Cinnamoyl-CoA	map00940, map00941, map00945, map01110	Phenylpropanoid biosynthesis; Flavonoid biosynthesis; Stilbenoid, diarylheptanoid and gingerol biosynthesis; Biosynthesis of secondary metabolites
87	C00007280	C00223	C30H42N7O18P3S	4-Coumaroyl-CoA;p-Coumaroyl-CoA	map00130, map00330, map00360, map00940, map00941, map00945, map01061, map01110	Ubiquinone and other terpenoid-quinone biosynthesis; Arginine and proline metabolism; Phenylalanine metabolism; Phenylpropanoid biosynthesis; Flavonoid biosynthesis; Stilbenoid, diarylheptanoid and gingerol biosynthesis; Biosynthesis of phenylpropanoids; Biosynthesis of secondary metabolites
88	C00007359	NA	C18H25NO11S2	4-Benzoyloxybutyl glucosinolate	NA	NA
88	C00007855	NA	C17H25NO9S2	4-Phenylbutyl glucosinolate	NA	NA
89	C00046999	NA	C16H20N2O2S	Agleptin;(-)-Agleptin	NA	NA
89	C00047052	NA	C16H20N2O2S	Isoagleptin;(-)-Isoagleptin	NA	NA
90	C00011343	NA	C29H35O20S	Malvidin 3-glucoside-5-(2''-sulfatoglucoside)	NA	NA
90	C00011344	NA	C32H37O23S	Malvidin 3-glucoside-5-(6'''-malonyl-2'''-sulfatoglucoside)	NA	NA
91	C00007849	NA	C14H25NO10S2	5-Oxoheptyl glucosinolate;Gluconorcappasalin	NA	NA
91	C00007850	NA	C15H27NO10S2	5-Oxooctyl glucosinolate;Glucocappasalin	NA	NA
92	C00034193	NA	C10H8N2OS	Rapalexin A	NA	NA
92	C00047215	NA	C13H14N2OS2	Dithyreanitrile	NA	NA
93	C00000306	NA	C6H10O3S2	S-Acetyl dihydroasparagusic acid	NA	NA
94	C00000308	NA	C5H6O2S2	2-Thioxothiazolidine-4-carboxylic acid	NA	NA
95	C00000309	NA	C7H13NOS2	Raphanusanin	NA	NA
96	C00000756	C00120	C10H16N2O3S	Biotin	map00780, map02010	Biotin metabolism; ABC transporters
97	C00000775	C00378	C12H17N4OS	Thiamine;Thiamin;Vitamin B1	map00730, map02010, map04122	Thiamine metabolism; ABC transporters; Sulfur relay system
98	C00001244	C08370	C6H10S	Diallyl sulfide	NA	NA
99	C00001247	C08373	C6H14S2	Dipropyl disulfide	NA	NA
100	C00001268	C08391	C3H8S	Propane-2-thiol	NA	NA
101	C00001274	C08397	C12H8S2	5-(3-Buten-1-ynyl)2,2'-bithienyl	NA	NA
102	C00001294	C08460	C12H8S3	alpha-Terthienyl	NA	NA
103	C00001295	C08461	C13H8S2	Thiarubrine A	NA	NA
104	C00001296	C08462	C13H8S2	Thiarubrine B	NA	NA
105	C00001356	C08275	C7H14N2O4S2	L-Djenkolic acid;Djenkolic acid	NA	NA
106	C00001389	C08295	C6H11NO3S	S-[(E)-Prop-1-enyl]-L-cysteine S-oxide	NA	NA
107	C00001518	C00051	C10H17N3O6S	L-Glutathione	map00270, map00480, map02010	Cysteine and methionine metabolism; Glutathione metabolism; ABC transporters
108	C00001520	C08440	C14H33N10O7PS	Phaseolotoxin	NA	NA
109	C00001606	C08567	C24H26N2O16S	Prebetanin	NA	NA
110	C00002041	C10147	C11H19NO2S4	Gerrardine	NA	NA
111	C00002338	C10593	C20H22N2O6S2	Exserohilone	NA	NA
112	C00002679	C10837	C13H16O13S	Turgorin	NA	NA
113	C00004197	NA	C15H10O8S	Apigenin 7-sulfate	NA	NA
114	C00004428	NA	C15H10O10S	8-Hydroxyluteolin 7-sulfate	NA	NA
115	C00006088	NA	C21H20O13S	Isovitexin 7-O-sulfate	NA	NA
116	C00007270	C00356	C27H44N7O20P3S	3-Hydroxy-3-methylglutaryl CoA	map00072, map00280, map00650, map00900, map01060, map01062, map01066, map01070, map01110	Synthesis and degradation of ketone bodies; Valine, leucine and isoleucine degradation; Butanoate metabolism; Terpenoid backbone biosynthesis; Biosynthesis of plant secondary metabolites; Biosynthesis of terpenoids and steroids; Biosynthesis of alkaloids derived from terpenoid and polyketide; Biosynthesis of plant hormones; Biosynthesis of secondary metabolites
117	C00007330	NA	C11H8N2S	Camalexin	NA	NA
118	C00007350	C08417	C15H21NO9S2	2-Phenylethylglucosinolate;Gluconasturtiin	map00966, map01110, map01210	Glucosinolate biosynthesis, Biosynthesis of secondary metabolites, 2-Oxocarboxylic acid metabolism
119	C00007445	C00224	C10H14N5O10PS	Adenosine 5'-phosphosulfate	map00230, map00261, map00920	Purine metabolism, Monobactam biosynthesis, Sulfur metabolism
120	C00007446	C00053	C10H15N5O13P2S	3'-phosphoadenosine 5'-phosphosulfate;PAPS	map00230, map00920	Purine metabolism, Sulfur metabolism
121	C00007448	NA	C11H23N2O7PS	4'-Phosphopantetheine;D-Panthteine 4'-phosphate	NA	NA
122	C00007449	NA	C12H12N2O2S	4-Thiazolidinecarboxylic acid	NA	NA
123	C00007462	C00154	C37H66N7O17P3S	Coenzyme A;Palmitoyl CoA;Palmityl-CoA	map00061, map00062, map00071, map00563, map00600, map01040, map01070, map01212	Fatty acid biosynthesis,Fatty acid elongation, Fatty acid degradation, Glycosylphosphatidylinositol (GPI)-anchor biosynthesis, Sphingolipid metabolism, Biosynthesis of unsaturated fatty acids, Biosynthesis of plant hormones, Fatty acid metabolism
124	C00007464	C00957	C3H4O3S	3-Mercaptopyruvic acid	map00270	Cysteine and methionine metabolism
125	C00007476	C17211	C6H10O3S	5-(Methylthio)-2-oxo-pentanoic acid	map00966,map01110, map01210	Glucosinolate biosynthesis, Biosynthesis of secondary metabolites,2-Oxocarboxylic acid metabolism
126	C00007498	C02291	C7H14N2O4S	L-Cystathionine	map00260, map00270, map01110, map01230	Glycine, serine and threonine metabolism, Cysteine and methionine metabolism, Biosynthesis of secondary metabolites, Biosynthesis of amino acids
127	C00007507	C00669	C8H14N2O5S	L-gamma-Glutamyl-L-cysteine	map00480	Glutathione metabolism
128	C00007530	C00059	H2O4S	Sulfate	map00270, map02010, map00920, map00261, map00230	Cysteine and methionine metabolism, Sulfur metabolism, ABC transporters, Purine metabolism, Monobactam biosynthesis
129	C00007581	NA	C4H5NO2S2	2-Thioxo1,3-thiazolidine-4-carboxylic acid	NA	NA
130	C00007608	C04327	C6H10NO4PS	4-Metyl-5-(beta-hydroxyethyl)thiazole phosphate	map00730	Thiamine metabolism
131	C00007640	NA	C15H23N2O19P2S	UDP-Sulfoquinovose	NA	NA
132	C00007642	C17222	C10H18O5S	2-(5'-methylthio)pentylmalic acid	map00966, map01210	Glucosinolate biosynthesis, 2-Oxocarboxylic acid metabolism
133	C00007644	C17218	C9H16O5S	2-(4'-Methylthio)butylmalic acid	map00966, map01210	Glucosinolate biosynthesis, 2-Oxocarboxylic acid metabolism
134	C00007646	C17214	C8H14O5S	2-(3'-Methylthio)propylmalic acid	map00966, map01210	Glucosinolate biosynthesis, 2-Oxocarboxylic acid metabolism
135	C00007647	C17210	C7H12O5S	2-(2'-Methylthio)ethylmalic acid	map01110, map01210, map00966	Biosynthesis of secondary metabolites, 2-Oxocarboxylic acid metabolism, Glucosinolate biosynthesis
136	C00007650	C17230	C12H22O5S	2-(7'-Methylthio)heptylmalic acid	map00966, map01210	Glucosinolate biosynthesis, 2-Oxocarboxylic acid metabolism
137	C00007653	C17226	C11H20O5S	2-(6'-Methylthio)hexylmalic acid	map00966, map01210	Glucosinolate biosynthesis, 2-Oxocarboxylic acid metabolism
138	C00007669	NA	C18H23NO11S2	2-Benzoyloxy-3-butenyl glucosinolate	NA	NA
139	C00007791	NA	C16H21NO11S2	2-(Benzoyloxy)ethyl glucosinolate	NA	NA
140	C00007794	NA	C15H19NO11S2	Benzoyloxymethyl glucosinolate	NA	NA
141	C00007799	NA	C11H21NO10S2	1-Ethyl-2-hydroxyethyl glucosinolate;Glucosisaustricin	NA	NA
142	C00007808	NA	C11H21NO10S2	1-(Hydroxymethyl)propyl glucosynolate	NA	NA
143	C00007815	NA	C12H23NO10S2	2-Hydroxypentyl glucosinolate	NA	NA
144	C00007821	NA	C18H27NO10S2	2-(4-Methoxyphenyl)-2,2-dimethylethyl glucosinolate	NA	NA
145	C00007822	NA	C16H23NO11S2	2-(4-Methoxyphenyl)-2-hydroxyethyl glucosinolate	NA	NA
146	C00007852	NA	C12H21NO9S2	1-Pentenyl glucosinolate	NA	NA
147	C00007854	NA	C13H17NO9S2	n-Phenyl glucosinolate	NA	NA
148	C00007863	NA	C17H25NO12S2	3,4,5-Trimethoxybenzyl glucosinolate	NA	NA
149	C00011305	NA	C20H24N2O6S2	9,10-Dihydroexserohilone	NA	NA
150	C00013731	NA	C21H20O13S	3,5,7-Trihydroxyflavone 3-glucoside-8-sulfate;3-(beta-D-Glucopyranosyloxy)-5,7-dihydroxy-4-oxo-2-phenyl-4H-1-benzopyran-8-sulfonic acid	NA	NA
151	C00013808	NA	C15H10O9S	Kaempferol 8-C-sulfate;3,5,7-Trihydroxy-2-(4-hydroxyphenyl)-4-oxo-4H-1-benzopyran-8-sulfonic acid	NA	NA
152	C00017015	NA	C19H28O3S	S-Japonin	NA	NA
153	C00017353	NA	C24H32O5S	(S)-Furanopetasitin	NA	NA
154	C00021355	NA	C21H28O6S	Bakkenolide D;S-Fukinolide	NA	NA
155	C00025535	NA	C14H22N2S4	Cassipourine;(-)-Cassipourine;Cassipourine	NA	NA
156	C00026587	NA	C11H11NO2S	Brassicanate A	NA	NA
157	C00026588	NA	C11H8N2O2S	Rutalexin	NA	NA
158	C00030028	NA	C32H46O11S	Cucurbitacin B 2-sulfate	NA	NA
159	C00030164	NA	C30H48O7S	Echinocystic acid 3-O-sulfate	NA	NA
160	C00030449	NA	C30H46O8S	Gypsophilin	NA	NA
161	C00030450	NA	C36H56O13S	Gypsophilinoside	NA	NA
162	C00031500	NA	C15H22O6S	13-Sulfo-dihydroreynosin	NA	NA
163	C00031763	C20204	C6H11NO2S	Entadamide A	NA	NA
164	C00031764	NA	C6H11NO3S	Entadamide C	NA	NA
165	C00032822	NA	C29H48O10S	Cilistol w;(-)-Cilistol w	NA	NA
166	C00032823	NA	C28H42O9S	Cilistol y;(+)-Cilistol y	NA	NA
167	C00033530	NA	C15H16O7S	15-Deoxylactucin-8-sulfate	NA	NA
168	C00033534	NA	C23H22O10S	15-p-Hydroxyphenylacetyl-lactucin-8-sulfate	NA	NA
169	C00034194	NA	C10H8N2O2S	Rapalexin B	NA	NA
170	C00034605	NA	C32H54O12S	Minutoside A;(-)-Minutoside A	NA	NA
171	C00034606	NA	C35H59NO12S	Minutoside B;(-)-Minutoside B	NA	NA
172	C00036441	NA	C13H16N2O2S2	1-Methoxyspirobrassinol methyl ether;(-)-1-Methoxyspirobrassinol methyl ether	NA	NA
173	C00036454	NA	C4H10O2S4	2,4,5,7-Tetrathiaoctane 2-oxide	NA	NA
174	C00036574	NA	C15H22O6S	4-Gingesulfonic acid;(+)-4-Gingesulfonic acid	NA	NA
175	C00036583	NA	C12H14N2OS2	4-Methoxybrassinin	NA	NA
176	C00036619	NA	C17H26O6S	6-Gingesulfonic acid	NA	NA
177	C00036628	NA	C12H10N2OS	6-Methoxycamalexin	NA	NA
178	C00036987	NA	C51H76N8O9S	Cyclolinopeptide E;(-)-Cyclolinopeptide E	NA	NA
179	C00037046	NA	C14H14S2	Dibenzyl disulfide;Benzyl disulfide	NA	NA
180	C00037047	NA	C14H14S3	Dibenzyl trisulfide	NA	NA
181	C00037061	NA	C11H12N2O2S2	Dioxibrassinin;(-)-Dioxibrassinin	NA	NA
182	C00037792	NA	C10H13NO3S	S-Benzyl-L-cysteine sulfoxide	NA	NA
183	C00037820	NA	C21H26O10S	Shogasulfonic acid D	NA	NA
184	C00037959	NA	C14H12S3	Trithiolaniacin	NA	NA
185	C00038387	NA	C16H22N2O2S	Aglaithioduline;Leptaglin	NA	NA
186	C00038408	NA	C42H56O21S7	Allin	NA	NA
187	C00038666	NA	C7H15NO3S	Butiin;(+)-Butiin	NA	NA
188	C00040074	NA	C6H13NO3S	Propiin	NA	NA
189	C00041278	NA	C17H16O4S	5-(1,2-Diacetoxyethyl)-2-(E)-hept-5-ene-1,3-diynylthiophene	NA	NA
190	C00041965	NA	C11H8S	Xanthopappin A	NA	NA
191	C00041966	NA	C13H11ClOS	Xanthopappin B	NA	NA
192	C00041967	NA	C27H20O3S2	Xanthopappin C	NA	NA
193	C00044127	NA	C12H21NO8S	Clinacoside C;(-)-Clinacoside C	NA	NA
194	C00044140	NA	C10H18O8S	Cycloclinacoside A1	NA	NA
195	C00045395	NA	C34H44O22S	Saprosmoside A;(-)-Saprosmoside A	NA	NA
196	C00045400	NA	C36H46O23S2	Saprosmoside F	NA	NA
197	C00047060	NA	C12H18N2O2S2	Leptanthin	NA	NA
198	C00048188	C00245	C2H7NO3S	Taurine	map00430, map00920, map02010	Taurine and hypotaurine metabolism, Sulfur metabolism, ABC transporters
199	C00048340	NA	C3H6O3S2	Bruguiesulfurol	NA	NA
200	C00048491	NA	C12H24O4S8	Neogymnorrhizol	NA	NA
201	C00049153	NA	C25H34O7S	Eremopetasitenin C2;(-)-Eremopetasitenin C2	NA	NA
202	C00049154	NA	C21H30O6S	Eremopetasitenin C3;(-)-Eremopetasitenin C3	NA	NA
203	C00049156	NA	C25H34O7S	Eremopetasitenin D2;(+)-Eremopetasitenin D2	NA	NA
204	C00049313	C19147	C18H28O3S	Sulphoxide	NA	NA
205	C00049955	C04606	C16H14O4S2	5-(3,4-Diacetoxybut-1-ynyl)-2,2'-bithiophene;(+)-5-(3,4-Diacetoxybut-1-ynyl)-2,2'-bithiophene	NA	NA
206	C00049956	NA	C19H20O4S2	5-(3-Acetoxy-4-isovalero-yloxybut-1-ynyl)-2,2'-bithiophene;(+)-5-(3-Acetoxy-4-isovalero-yloxybut-1-ynyl)-2,2'-bithiophene	NA	NA
207	C00050085	NA	C36H58O12S	Eclalbasaponin V;(-)-Eclalbasaponin V	NA	NA
208	C00050101	NA	C21H20O13S	Galangin 3-O-beta-D-glucoside-8-sulfonate;(-)-Galangin 3-O-beta-D-glucoside-8-sulfonate	NA	NA
209	C00050102	NA	C15H10O8S	Galangin-8-sulfonate	NA	NA
210	C00050140	NA	C15H10O9S	Kaempferol 8-sulfonate	NA	NA
211	C00050185	NA	C19H28O4S	Petasinol;(+)-Petasinol	NA	NA
212	C00050186	NA	C19H26O4S	Petasone A;(+)-Petasone A	NA	NA
213	C00050187	NA	C19H26O4S	Petasone B;(-)-Petasone B	NA	NA
214	C00050214	NA	C48H78O21S	Sandrosaponin I;(+)-Sandrosaponin I	NA	NA
215	C00050236	NA	C19H26O4S	S-Petasitin	NA	NA
216	C00050239	NA	C6H11NOS2	4-Methylsulfinylbutyl isothiocyanate;Sulforaphane	NA	NA
217	C00050530	NA	C6H10S3	Allitridin	NA	NA
218	C00050712	NA	C5H9NS2	3-Methylthiopropyl isothiocyanate;Iberverin	NA	NA
219	C00050983	NA	C4H7NS	Isopropyl isothiocyanate	NA	NA
220	C00051548	NA	C4H8S	Methyl allyl sulfide	NA	NA
221	C00051564	NA	C2H3NS	Methyl isothiocyanate	NA	NA
222	C00051577	NA	C4H10S2	Methyl propyl disulfide	NA	NA
223	C00051710	NA	C18H25NO5S	O-Methylsakambullin	NA	NA
224	C00051711	NA	C23H33NO6S	O-Methylsakerinol A	NA	NA
225	C00051718	NA	C4H9NO2S2	S-Methyl mercapto-L-cysteine	NA	NA
226	C00051720	NA	C4H9NO3S	S-Methyl-L-cysteine sulfoxide	NA	NA
227	C00051722	NA	C4H8O3S	trans-3-Methylsulfonyl-2-propenol	NA	NA
